# Supplementary material for: 4-Amino-3-methyl­benzoic acid–1,2-bis­(4-pyrid­yl)ethane (1/1)
Source: Acta Crystallogr Sect E Struct Rep Online. 2011 Feb 19;67(Pt 3):o652. doi: 10.1107/S1600536811005381 (PMC3052056; doi:10.1107/S1600536811005381)
Supplement: Supplementary file 2 [file e-67-0o652-Isup2.hkl]

# 
# h,k,l, Fc-squared, Fo-squared, sigma(Fo-squared) and status flag 
# 
data_I
_shelx_title ' 1013 in P2(1)/c' 
_shelx_refln_list_code          4 
_shelx_F_calc_maximum      335.81 
_exptl_crystal_F_000       712.00 
_reflns_d_resolution_high  0.7318 
 
loop_ 
 _symmetry_equiv_pos_as_xyz 
 'x, y, z' 
 '-x, y+1/2, -z+1/2' 
 '-x, -y, -z' 
 'x, -y-1/2, z-1/2' 
 
_cell_length_a     8.0695 
_cell_length_b    13.0677 
_cell_length_c    17.6138 
_cell_angle_alpha  90.000 
_cell_angle_beta   99.501 
_cell_angle_gamma  90.000 
 
_shelx_F_squared_multiplier     1.000 
 
loop_ 
 _refln_index_h 
 _refln_index_k 
 _refln_index_l 
 _refln_F_squared_calc 
 _refln_F_squared_meas 
 _refln_F_squared_sigma 
 _refln_observed_status 
   2   0   0      698.51      732.56     11.61 o 
   3   0   0      446.70      391.58     13.76 o 
   4   0   0      507.79      514.20      9.41 o 
   5   0   0       64.15       67.02      8.61 o 
   6   0   0      587.45      581.09     15.73 o 
   7   0   0      189.21      192.42     11.31 o 
   8   0   0        1.48        2.34     10.51 o 
   9   0   0        0.18        0.53     11.34 o 
  10   0   0        0.77        3.42     15.36 o 
   1   1   0      648.55      625.90      4.48 o 
   2   1   0      117.10      119.64      4.81 o 
   3   1   0      138.48      125.56      6.36 o 
   4   1   0      569.00      607.53      9.21 o 
   5   1   0       54.96       53.89      7.03 o 
   6   1   0        1.20       -4.49      6.74 o 
   7   1   0     1058.54     1045.17     14.49 o 
   8   1   0        1.85        5.21      7.45 o 
   9   1   0       16.99       14.02      8.04 o 
  10   1   0       81.87       88.73     13.57 o 
   0   2   0    10155.22     9438.11     60.98 o 
   1   2   0     1162.57     1133.94     10.40 o 
   2   2   0      262.68      252.59      4.08 o 
   3   2   0     3532.89     3815.54     37.62 o 
   4   2   0       13.79       22.31      5.76 o 
   5   2   0       25.35       37.96      6.93 o 
   6   2   0        2.08        1.28      7.66 o 
   7   2   0      147.67      128.14      7.80 o 
   8   2   0       18.78       29.48      7.58 o 
   9   2   0       11.47       14.71     10.00 o 
  10   2   0       17.19       19.26     12.96 o 
   1   3   0     9475.72     9364.16     34.25 o 
   2   3   0     2392.13     2338.93     14.31 o 
   3   3   0     4997.23     5573.21     39.05 o 
   4   3   0      791.71      909.95     11.56 o 
   5   3   0      249.19      232.83     10.54 o 
   6   3   0       74.88       67.23     10.98 o 
   7   3   0       28.88       30.19     11.33 o 
   8   3   0        2.81        2.79      9.76 o 
   9   3   0        2.07        5.61     10.22 o 
  10   3   0       45.11       62.11     13.44 o 
   0   4   0      516.18      450.43     10.54 o 
   1   4   0       83.67       74.61      2.74 o 
   2   4   0      185.00      209.53      3.02 o 
   3   4   0      346.71      298.94      3.94 o 
   4   4   0       10.94       14.75      5.21 o 
   5   4   0       15.83       25.59      9.43 o 
   6   4   0       53.10       58.04     10.52 o 
   7   4   0       10.17        7.22     10.88 o 
   8   4   0        2.14        2.88      9.50 o 
   9   4   0        9.27        1.65     10.21 o 
  10   4   0       12.35       19.45     19.65 o 
   1   5   0      287.66      296.36      4.06 o 
   2   5   0     1461.35     1513.08      5.43 o 
   3   5   0      535.20      621.47      5.72 o 
   4   5   0      169.83      179.23      4.58 o 
   5   5   0       15.09       22.40      9.56 o 
   6   5   0       68.29       41.99     10.42 o 
   7   5   0      146.36      125.06     11.61 o 
   8   5   0        0.02        0.67     11.53 o 
   9   5   0        4.09        2.10     10.72 o 
   0   6   0     1051.04     1139.92     16.16 o 
   1   6   0     1498.27     1633.40      6.49 o 
   2   6   0       51.49       43.47      3.01 o 
   3   6   0       31.27       36.11      3.56 o 
   4   6   0        0.20        0.44      3.98 o 
   5   6   0        1.24       -2.00      9.10 o 
   6   6   0       31.97       34.72     10.01 o 
   7   6   0        4.53       11.17     10.63 o 
   8   6   0        1.59        4.17     11.73 o 
   9   6   0        0.02        3.89     10.31 o 
   1   7   0      340.42      348.37      3.62 o 
   2   7   0       64.36       64.35      2.94 o 
   3   7   0        3.95        6.41      3.41 o 
   4   7   0      146.61      139.99      4.84 o 
   5   7   0       19.85        9.78     13.77 o 
   6   7   0       47.49       45.00      9.78 o 
   7   7   0       50.19       50.53     10.66 o 
   8   7   0        0.59        3.82     11.61 o 
   9   7   0       19.66       24.76     14.05 o 
   0   8   0      311.06      316.25      7.60 o 
   1   8   0      119.13      107.87      2.94 o 
   2   8   0      154.31      145.64      3.39 o 
   3   8   0      592.38      579.99      6.70 o 
   4   8   0      675.12      649.69      6.90 o 
   5   8   0        2.88        7.52     13.13 o 
   6   8   0        3.32        0.49     13.82 o 
   7   8   0       39.00       32.54     16.03 o 
   8   8   0       18.07       20.58     17.47 o 
   9   8   0        5.03       15.50     18.57 o 
   1   9   0       15.75       18.02      3.17 o 
   2   9   0       59.73       56.24      3.25 o 
   3   9   0       39.07       34.29      3.48 o 
   4   9   0      105.32      104.20      9.49 o 
   5   9   0        1.89       11.11     12.49 o 
   6   9   0        1.01        3.61     13.80 o 
   7   9   0       18.98       25.81     15.47 o 
   8   9   0        4.58       15.80     17.00 o 
   9   9   0        3.85        2.35     19.03 o 
   0  10   0       23.53       36.60      7.18 o 
   1  10   0        2.38        4.17      3.02 o 
   2  10   0        1.05        2.96      4.81 o 
   3  10   0      184.37      200.89      5.95 o 
   4  10   0       27.08       31.71      8.63 o 
   5  10   0        7.32        1.82      9.22 o 
   6  10   0        1.51        6.02     10.15 o 
   7  10   0        0.12        0.65     11.48 o 
   8  10   0        1.03        2.06     12.73 o 
   1  11   0       80.13       73.26      4.25 o 
   2  11   0      105.58      115.25      5.26 o 
   3  11   0       35.59       29.60      7.47 o 
   4  11   0        0.50       -1.00      8.32 o 
   5  11   0       26.12       25.33      9.51 o 
   6  11   0        0.68        1.99     10.08 o 
   7  11   0        8.00       18.06     11.74 o 
   8  11   0       13.12       20.36     17.11 o 
   0  12   0       75.87       91.01     11.04 o 
   1  12   0       31.78       34.82      5.36 o 
   2  12   0        4.61        1.71     10.36 o 
   3  12   0        2.36        2.16     12.27 o 
   4  12   0       78.22       66.30     13.86 o 
   5  12   0        8.01       10.47     14.70 o 
   6  12   0        7.98       16.88     16.80 o 
   7  12   0        0.91       -1.42     18.71 o 
   1  13   0      138.49      116.50      7.75 o 
   2  13   0        1.76        4.86      9.10 o 
   3  13   0        0.00        1.34     12.28 o 
   4  13   0       19.57       12.95     13.62 o 
   5  13   0        0.76       17.53     15.41 o 
   6  13   0        2.18        2.25     17.46 o 
   0  14   0        7.77        7.78     14.71 o 
   1  14   0        0.01       -1.05      9.99 o 
   2  14   0       11.99       17.06      9.41 o 
   3  14   0        0.76       -2.73     12.47 o 
   4  14   0        6.39        6.09     13.93 o 
   5  14   0        6.72       11.82     15.49 o 
   6  14   0        0.03       12.55     16.73 o 
   1  15   0       25.40       38.20     11.04 o 
   2  15   0        3.28       11.50     15.82 o 
   3  15   0        0.48        1.90     16.43 o 
   4  15   0       10.25       10.67     14.77 o 
   5  15   0        0.00        8.88     16.43 o 
   0  16   0       33.12       31.63     16.12 o 
   1  16   0        2.48        5.91     16.32 o 
   2  16   0        1.29        1.36     16.86 o 
   3  16   0        2.53        7.31     17.89 o 
   1  17   0        9.77       19.27     16.92 o 
 -10   1   1        0.94       13.18     10.82 o 
  -9   1   1       14.42       26.05      8.00 o 
  -8   1   1      143.51      134.39      7.84 o 
  -7   1   1       96.43       97.58      7.67 o 
  -6   1   1       95.02       88.70      7.99 o 
  -5   1   1        0.18       -0.22      6.59 o 
  -4   1   1     1352.17     1431.33     10.73 o 
  -3   1   1      193.05      159.40      6.07 o 
  -2   1   1     6676.85     6529.60     58.71 o 
  -1   1   1      115.68      108.88      3.10 o 
   1   1   1       64.26       64.31      3.86 o 
   2   1   1     1724.38     1661.90      9.94 o 
   3   1   1      224.70      222.33      6.77 o 
   4   1   1      434.68      448.63      7.85 o 
   5   1   1      543.73      529.82     10.04 o 
   6   1   1      238.75      221.22      7.73 o 
   7   1   1       62.27       65.66      7.68 o 
   8   1   1       25.47       26.95      7.88 o 
   9   1   1       11.13       17.24      8.04 o 
  10   1   1        3.96        6.33     17.48 o 
 -10   2   1        2.26        7.07     12.92 o 
  -9   2   1        6.50        6.68      9.89 o 
  -8   2   1       11.92        6.60      7.42 o 
  -7   2   1       31.69       27.86      8.23 o 
  -6   2   1       31.65       21.04      7.23 o 
  -5   2   1      524.77      547.37      8.32 o 
  -4   2   1     1214.60     1223.67     21.40 o 
  -3   2   1       52.50       53.82      3.79 o 
  -2   2   1     6462.92     6148.51     36.56 o 
  -1   2   1    24715.55    23378.02     89.79 o 
   0   2   1      111.10       95.17      3.43 o 
   1   2   1      440.05      458.33      5.52 o 
   2   2   1     4065.07     3927.67     23.27 o 
   3   2   1      304.42      309.54      5.21 o 
   4   2   1      146.53      150.92      6.72 o 
   5   2   1      333.72      344.12      8.56 o 
   6   2   1        5.55        5.25      6.88 o 
   7   2   1      157.50      151.90      9.70 o 
   8   2   1       26.80       27.94      9.59 o 
   9   2   1       10.62       14.74     10.04 o 
  10   2   1       24.00       38.06     18.02 o 
 -10   3   1        2.93        7.63     13.48 o 
  -9   3   1      154.77      174.13     10.77 o 
  -8   3   1       59.64       53.88      9.91 o 
  -7   3   1       69.14       58.30     11.33 o 
  -6   3   1       43.36       32.65     10.59 o 
  -5   3   1      301.05      310.62     10.60 o 
  -4   3   1      445.37      424.65      9.83 o 
  -3   3   1      798.82      923.82      6.35 o 
  -2   3   1      147.75      160.05      2.79 o 
  -1   3   1     5818.83     5640.16     23.68 o 
   0   3   1       91.64       85.33      2.77 o 
   1   3   1     2781.51     2836.30     18.23 o 
   2   3   1      913.72      912.07      5.59 o 
   3   3   1       81.09      109.19      4.04 o 
   4   3   1        3.88        6.20      5.33 o 
   5   3   1      158.28      149.58     10.12 o 
   6   3   1        0.00       -3.13     10.77 o 
   7   3   1      146.38      143.56      9.78 o 
   8   3   1        0.24       -0.41      9.68 o 
   9   3   1       22.51       24.45     10.46 o 
  10   3   1        4.16        9.04     17.67 o 
 -10   4   1        7.51        6.83     13.04 o 
  -9   4   1       33.74       32.01     10.31 o 
  -8   4   1        7.54       14.31     11.86 o 
  -7   4   1       18.09       21.98     10.96 o 
  -6   4   1        8.21        6.30     10.45 o 
  -5   4   1      201.63      203.96     10.40 o 
  -4   4   1       54.79       69.41      7.96 o 
  -3   4   1       15.04        7.34      2.78 o 
  -2   4   1      940.29      967.06      4.56 o 
  -1   4   1       88.62       82.80      2.93 o 
   0   4   1        3.24        6.68      3.25 o 
   1   4   1     1183.19     1196.85      5.90 o 
   2   4   1       26.47       21.13      3.05 o 
   3   4   1     2576.33     2591.46     18.89 o 
   4   4   1        9.80        0.89      4.01 o 
   5   4   1       70.19       75.04      9.77 o 
   6   4   1       16.95       20.52     10.60 o 
   7   4   1       30.30       17.26      9.16 o 
   8   4   1        5.15       -1.38      9.53 o 
   9   4   1        7.00       -1.08     10.14 o 
  10   4   1        0.00        7.02     18.34 o 
 -10   5   1        7.45       -2.13     13.60 o 
  -9   5   1        0.62        5.09     10.32 o 
  -8   5   1        0.00       -6.50     11.44 o 
  -7   5   1        3.56        6.20     10.90 o 
  -6   5   1       25.14       28.72     10.26 o 
  -5   5   1        9.93        8.54      9.13 o 
  -4   5   1      635.07      698.85     10.39 o 
  -3   5   1      517.58      547.21      3.57 o 
  -2   5   1      894.95      935.66      5.28 o 
  -1   5   1     1119.37     1129.95     14.16 o 
   0   5   1     1249.13     1236.76     14.65 o 
   1   5   1       11.99       14.85      2.28 o 
   2   5   1      208.50      227.55      3.03 o 
   3   5   1        0.30        0.64      4.61 o 
   4   5   1      361.77      399.08      5.40 o 
   5   5   1       69.50       62.10      9.84 o 
   6   5   1       20.37       19.81     10.41 o 
   7   5   1      339.85      286.98     12.43 o 
   8   5   1        0.08       -3.82      9.64 o 
   9   5   1        4.30        3.57     10.38 o 
  -9   6   1        0.84        0.72     12.34 o 
  -8   6   1        0.22       -1.72     11.49 o 
  -7   6   1       53.36       40.96     10.87 o 
  -6   6   1        5.36        5.41      9.65 o 
  -5   6   1       17.72       13.30      9.13 o 
  -4   6   1       87.47      100.08      4.83 o 
  -3   6   1      117.69      108.54      3.98 o 
  -2   6   1     1122.18     1127.98      5.15 o 
  -1   6   1      468.24      448.31      6.39 o 
   0   6   1     1193.79     1332.31      7.97 o 
   1   6   1      138.19      162.98      2.88 o 
   2   6   1     1181.11     1189.00      8.19 o 
   3   6   1      277.76      268.44     10.19 o 
   4   6   1        0.13        0.04      4.27 o 
   5   6   1      245.89      239.09     14.92 o 
   6   6   1        2.18        2.24     10.00 o 
   7   6   1       29.00       35.15     10.69 o 
   8   6   1        5.52        5.71      9.85 o 
   9   6   1       36.06       32.08     10.73 o 
  -9   7   1        0.31        6.27     12.58 o 
  -8   7   1        0.44       -0.88     11.09 o 
  -7   7   1       51.73       49.38     10.73 o 
  -6   7   1      268.65      249.49     11.13 o 
  -5   7   1        4.69        6.79      8.52 o 
  -4   7   1       24.54       18.81      4.33 o 
  -3   7   1       10.82        9.96      3.64 o 
  -2   7   1       29.41       36.02      3.18 o 
  -1   7   1      629.88      699.93      5.96 o 
   0   7   1     1045.92     1126.42      7.52 o 
   1   7   1       23.56       20.35      3.26 o 
   2   7   1      121.23      114.83      2.84 o 
   3   7   1      440.35      440.79     10.80 o 
   4   7   1      619.56      586.42     23.78 o 
   5   7   1        2.22        2.05     13.74 o 
   6   7   1        6.59       21.76     14.21 o 
   7   7   1      139.71      106.43     16.62 o 
   8   7   1        0.24        9.02     16.57 o 
   9   7   1        6.38        9.76     12.88 o 
  -9   8   1        0.50       -3.70     18.28 o 
  -8   8   1       19.91       39.72     17.28 o 
  -7   8   1      132.53      136.22     16.95 o 
  -6   8   1        7.52        8.64     14.50 o 
  -5   8   1        0.19        4.75     13.22 o 
  -4   8   1      207.16      211.27      5.11 o 
  -3   8   1       19.85       19.81      3.83 o 
  -2   8   1        2.43        4.88      3.06 o 
  -1   8   1        0.05        1.08      2.53 o 
   0   8   1      979.79     1012.73      7.01 o 
   1   8   1      172.90      161.62      3.97 o 
   2   8   1        1.71        4.54      2.71 o 
   3   8   1      714.27      682.16      5.29 o 
   4   8   1      663.87      630.49     17.80 o 
   5   8   1       41.39       29.04     13.23 o 
   6   8   1        1.81        5.01     13.74 o 
   7   8   1       37.78       37.53     15.63 o 
   8   8   1       15.42       15.76     16.91 o 
   9   8   1        4.68        3.14     18.17 o 
  -9   9   1       21.52       25.67     19.48 o 
  -8   9   1        1.44        1.72     17.35 o 
  -7   9   1        6.73       11.19     15.33 o 
  -6   9   1        4.90        5.62     14.00 o 
  -5   9   1        0.08       -2.88     13.60 o 
  -4   9   1      512.13      516.01      9.27 o 
  -3   9   1      841.02      795.18     15.05 o 
  -2   9   1       68.29       60.98      3.22 o 
  -1   9   1       12.74        9.80      2.70 o 
   0   9   1      107.49       97.65      6.05 o 
   1   9   1       22.86       13.94      3.72 o 
   2   9   1      121.15      131.65      3.25 o 
   3   9   1      166.51      143.63      5.07 o 
   4   9   1      896.65      855.59     15.42 o 
   5   9   1       56.53       58.50      9.76 o 
   6   9   1        0.15       -0.73     10.48 o 
   7   9   1       17.30       30.74     11.58 o 
   8   9   1       53.25       72.37     13.09 o 
  -8  10   1        9.78        1.57     16.72 o 
  -7  10   1        0.36        4.34     15.24 o 
  -6  10   1       18.19       19.11     13.85 o 
  -5  10   1       39.99       48.50     13.59 o 
  -4  10   1       71.74       65.11      6.22 o 
  -3  10   1      177.50      197.26      6.45 o 
  -2  10   1       56.80       51.76      5.35 o 
  -1  10   1       12.74        9.84      2.57 o 
   0  10   1       42.18       35.96      2.93 o 
   1  10   1      131.01      132.70      3.58 o 
   2  10   1      548.58      556.58      6.25 o 
   3  10   1     1614.03     1580.61     37.30 o 
   4  10   1      347.40      354.43     10.50 o 
   5  10   1       12.36       13.42      9.05 o 
   6  10   1        2.08        1.93     10.16 o 
   7  10   1        0.01       -2.39     10.97 o 
   8  10   1        4.11       10.03     16.67 o 
  -8  11   1       10.87       10.75     17.17 o 
  -7  11   1       43.05       55.68     11.72 o 
  -6  11   1        2.15        2.66     10.17 o 
  -5  11   1       11.27       13.59      9.65 o 
  -4  11   1       77.36       76.83      8.85 o 
  -3  11   1      204.46      196.26      6.19 o 
  -2  11   1      113.47      126.61      6.87 o 
  -1  11   1       56.29       58.24      5.49 o 
   0  11   1        4.11        2.21      5.18 o 
   1  11   1        5.49        5.23      3.59 o 
   2  11   1       19.65       17.11      6.20 o 
   3  11   1       77.61       78.20      7.58 o 
   4  11   1        1.59        2.88      8.00 o 
   5  11   1        8.73        6.31      9.17 o 
   6  11   1        0.01        5.35     10.16 o 
   7  11   1       30.52       61.66     11.76 o 
   8  11   1       20.55       35.31     17.06 o 
  -7  12   1       37.43       54.46     11.93 o 
  -6  12   1        2.34        2.46     10.22 o 
  -5  12   1       11.43       24.49      9.18 o 
  -4  12   1        1.68        1.88      8.41 o 
  -3  12   1       16.43       18.18      7.20 o 
  -2  12   1       26.23       34.40      8.57 o 
  -1  12   1       32.87       40.52      5.50 o 
   0  12   1      243.92      222.78      6.61 o 
   1  12   1       10.33       10.06      7.16 o 
   2  12   1       50.51       49.60     11.47 o 
   3  12   1        3.92        3.78     12.88 o 
   4  12   1       64.49       72.73     14.82 o 
   5  12   1        3.14        1.48     15.27 o 
   6  12   1       86.54      138.72     18.60 o 
   7  12   1        3.31       10.19     19.02 o 
  -6  13   1       43.25       42.15     17.42 o 
  -5  13   1        0.03       -1.46     14.77 o 
  -4  13   1        1.80        8.47     13.61 o 
  -3  13   1        0.13        2.58     11.55 o 
  -2  13   1       19.34       17.13      8.43 o 
  -1  13   1      100.91      102.94      7.31 o 
   0  13   1       28.90       18.15      6.91 o 
   1  13   1      140.97      155.25      8.18 o 
   2  13   1       41.42       39.79     12.29 o 
   3  13   1       12.06       12.93     12.68 o 
   4  13   1       21.18       19.46     14.29 o 
   5  13   1       10.58        5.77     15.26 o 
   6  13   1       14.07       10.42     17.47 o 
  -6  14   1       11.99       12.65     16.78 o 
  -5  14   1       37.86       44.91     15.77 o 
  -4  14   1        0.18        3.50     13.32 o 
  -3  14   1        0.08        6.35      9.44 o 
  -2  14   1        1.57        5.58     15.38 o 
  -1  14   1       71.48       82.53     10.80 o 
   0  14   1       15.57        9.99     10.10 o 
   1  14   1       24.49       19.71     10.26 o 
   2  14   1       11.29       10.29      9.53 o 
   3  14   1       17.83        9.22     13.47 o 
   4  14   1       15.35       13.19     14.10 o 
   5  14   1        0.78        8.31     15.84 o 
   6  14   1        0.01      -16.66     17.80 o 
  -5  15   1       26.42       36.52     16.10 o 
  -4  15   1       47.42       60.65     18.07 o 
  -3  15   1       67.95       67.10     17.31 o 
  -2  15   1       30.44       49.39     16.45 o 
  -1  15   1        0.75        6.40     10.34 o 
   0  15   1       36.90       25.10     10.49 o 
   1  15   1      110.83      122.61     16.65 o 
   2  15   1        2.12        5.26     15.61 o 
   3  15   1        0.70       -4.22     10.33 o 
   4  15   1        0.54       -4.10     14.85 o 
   5  15   1       16.71       36.72     16.61 o 
  -2  16   1        0.11        3.65     17.00 o 
  -1  16   1        1.27        1.88     10.67 o 
   0  16   1        0.46        5.27     10.98 o 
   1  16   1        1.69        5.17     15.88 o 
   2  16   1        0.97       -8.23     16.38 o 
   3  16   1       61.74       92.70     18.19 o 
  -1  17   1        1.47       11.55     16.96 o 
   0  17   1       26.98       28.77     11.61 o 
   1  17   1       13.91       10.97     16.54 o 
 -10   0   2        1.88        6.77     11.92 o 
  -9   0   2       42.77       36.67     11.07 o 
  -8   0   2        0.41       -2.32     10.30 o 
  -7   0   2     2412.36     2331.47     19.12 o 
  -6   0   2     2668.09     2631.14     28.34 o 
  -5   0   2       13.33        6.08     13.28 o 
  -4   0   2       19.50       19.85     12.16 o 
  -3   0   2       28.78       17.05     12.58 o 
  -2   0   2       18.87        9.48      9.10 o 
  -1   0   2        3.91        7.14      4.89 o 
   1   0   2        3.24        4.99      3.28 o 
   2   0   2     1512.49     1408.83     10.12 o 
   3   0   2      120.44      101.80      8.24 o 
   4   0   2        0.09       -0.51      7.97 o 
   5   0   2       19.84       18.53      9.15 o 
   6   0   2     1821.23     1814.18     17.43 o 
   7   0   2     1234.67     1163.42     16.20 o 
   8   0   2        0.24       -0.22     10.89 o 
   9   0   2      107.21      110.15     12.73 o 
 -10   1   2        2.11        7.16     10.14 o 
  -9   1   2        3.90       10.27      7.56 o 
  -8   1   2       36.44       34.27      7.29 o 
  -7   1   2        2.15        2.33      8.09 o 
  -6   1   2      234.62      227.86      8.27 o 
  -5   1   2      603.05      576.65     18.63 o 
  -4   1   2      465.73      475.04     10.48 o 
  -3   1   2      308.91      342.17      5.52 o 
  -2   1   2      107.54       97.78      5.26 o 
  -1   1   2     2405.92     2250.37     41.35 o 
   1   1   2     2172.15     2017.41     10.58 o 
   2   1   2       51.73       57.91      4.74 o 
   3   1   2      127.18      139.62      4.84 o 
   4   1   2       37.62       42.75      5.82 o 
   5   1   2      359.02      336.70      7.49 o 
   6   1   2        0.93        9.52      7.13 o 
   7   1   2      116.82      123.12      8.14 o 
   8   1   2        2.29       12.85      8.01 o 
   9   1   2        2.19        2.51     10.03 o 
  10   1   2        6.98       10.51     16.82 o 
 -10   2   2       63.21       67.25     11.00 o 
  -9   2   2        9.02       10.08      9.56 o 
  -8   2   2       32.56       36.19      7.37 o 
  -7   2   2      295.66      287.87      9.07 o 
  -6   2   2      287.43      258.20      8.05 o 
  -5   2   2       65.59       60.94      6.32 o 
  -4   2   2      496.33      507.78      6.86 o 
  -3   2   2      135.94      147.05      3.62 o 
  -2   2   2     1228.94     1276.40     12.29 o 
  -1   2   2     2839.92     2787.42     31.85 o 
   0   2   2      123.28      128.55      6.78 o 
   1   2   2     9339.76     9116.35     55.49 o 
   2   2   2     6580.11     6458.38     44.47 o 
   3   2   2       17.12       25.89      5.31 o 
   4   2   2      720.07      767.66      9.22 o 
   5   2   2        2.09       -1.13      8.10 o 
   6   2   2      253.21      238.42      9.63 o 
   7   2   2      432.99      427.57     10.94 o 
   8   2   2        6.81        5.63      9.51 o 
   9   2   2        2.06        3.80     10.37 o 
  10   2   2       23.38       33.17     17.56 o 
 -10   3   2       79.72      104.76     13.30 o 
  -9   3   2       20.45       21.17     10.09 o 
  -8   3   2       23.27       22.69     11.78 o 
  -7   3   2        7.08        7.13      7.39 o 
  -6   3   2        4.56        6.44      6.70 o 
  -5   3   2      199.01      204.31      6.56 o 
  -4   3   2      355.32      411.65      6.03 o 
  -3   3   2     4395.59     4833.88     22.79 o 
  -2   3   2      667.54      647.38      6.50 o 
  -1   3   2      747.44      753.09      5.45 o 
   0   3   2      590.16      620.22      7.25 o 
   1   3   2     2766.43     2700.62     27.67 o 
   2   3   2       36.56       32.16      3.29 o 
   3   3   2     5060.37     5129.45     35.20 o 
   4   3   2        3.64       11.11      5.22 o 
   5   3   2      139.19      137.68     10.42 o 
   6   3   2       30.92       33.17      8.84 o 
   7   3   2       20.88       15.11      9.12 o 
   8   3   2       47.09       43.58     10.00 o 
   9   3   2       18.93       12.43     10.24 o 
  10   3   2       70.40       93.53     19.90 o 
 -10   4   2        1.52        3.97     13.59 o 
  -9   4   2        1.95        3.38     12.61 o 
  -8   4   2       21.73       16.64     11.75 o 
  -7   4   2       92.42       86.51     11.45 o 
  -6   4   2      125.32      123.09     11.07 o 
  -5   4   2      132.53      133.08      9.98 o 
  -4   4   2      282.54      333.94      9.05 o 
  -3   4   2      500.08      557.52      4.89 o 
  -2   4   2       22.60       19.76      2.82 o 
  -1   4   2      698.83      713.99      5.62 o 
   0   4   2     1067.64      991.79      7.42 o 
   1   4   2     1736.33     1766.77      6.83 o 
   2   4   2       79.09       84.66      2.84 o 
   3   4   2      441.04      474.52      5.45 o 
   4   4   2      461.06      483.87      7.07 o 
   5   4   2       49.14       41.78      9.97 o 
   6   4   2       53.39       44.87     10.82 o 
   7   4   2        7.90        4.60      9.23 o 
   8   4   2        0.97       -1.16      9.58 o 
   9   4   2        0.12       -3.32     10.61 o 
 -10   5   2       63.42       68.70     13.45 o 
  -9   5   2       56.46       82.63     13.51 o 
  -8   5   2        8.77        8.71     11.70 o 
  -7   5   2       67.47       73.93     11.13 o 
  -6   5   2        0.95       -3.00     10.33 o 
  -5   5   2        4.69        1.97      9.08 o 
  -4   5   2       52.84       57.01      6.00 o 
  -3   5   2      599.78      645.04      8.97 o 
  -2   5   2      425.42      456.66      5.20 o 
  -1   5   2       73.44       85.37      4.27 o 
   0   5   2     1527.09     1568.78      8.29 o 
   1   5   2      262.63      230.75     20.68 o 
   2   5   2      187.35      202.44      2.92 o 
   3   5   2     1942.69     1920.14      9.92 o 
   4   5   2        2.55        4.98      5.33 o 
   5   5   2      135.72      121.74     10.32 o 
   6   5   2        0.52        2.70     10.93 o 
   7   5   2        0.16       -4.68      9.30 o 
   8   5   2        0.56       -1.58      9.59 o 
   9   5   2       26.19       24.51     10.88 o 
 -10   6   2        0.25        5.85     18.58 o 
  -9   6   2        0.02        3.94     12.58 o 
  -8   6   2      129.21      109.02     12.06 o 
  -7   6   2       19.90        9.04     10.51 o 
  -6   6   2       95.91       76.87     10.08 o 
  -5   6   2       13.25       12.56      8.82 o 
  -4   6   2       38.80       50.41      5.95 o 
  -3   6   2       51.59       52.57      2.29 o 
  -2   6   2        2.27        3.97      3.33 o 
  -1   6   2      242.50      241.21      4.91 o 
   0   6   2       99.83       79.60      3.66 o 
   1   6   2       50.44       32.76      2.50 o 
   2   6   2        6.08        3.34      2.27 o 
   3   6   2       18.24       20.69      3.80 o 
   4   6   2      520.67      507.57      7.78 o 
   5   6   2      476.25      460.16     16.19 o 
   6   6   2       45.30       33.56     14.99 o 
   7   6   2       59.08       38.46     16.30 o 
   8   6   2       56.33       42.36     12.57 o 
   9   6   2       11.55       12.30     12.94 o 
 -10   7   2       27.25       52.00     18.79 o 
  -9   7   2        4.13        1.58     12.38 o 
  -8   7   2        7.89        7.39     11.18 o 
  -7   7   2        1.83        1.73     10.47 o 
  -6   7   2      410.75      371.63     12.65 o 
  -5   7   2      161.52      142.56      9.26 o 
  -4   7   2      125.80      128.06      6.28 o 
  -3   7   2        0.02        1.89      4.50 o 
  -2   7   2      707.28      716.41     14.76 o 
  -1   7   2       54.17       55.23      3.66 o 
   0   7   2      343.19      351.77      6.35 o 
   1   7   2       48.77       39.60      2.82 o 
   2   7   2        2.97        2.45      1.81 o 
   3   7   2      120.22      119.63      3.99 o 
   4   7   2       22.95       18.49      4.80 o 
   5   7   2       11.27       11.71     13.54 o 
   6   7   2       43.83       45.14     14.03 o 
   7   7   2        0.00        2.88     15.78 o 
   8   7   2       10.00       12.57     12.12 o 
   9   7   2        0.04        0.30     18.50 o 
  -9   8   2        0.61        0.52     12.11 o 
  -8   8   2       33.99       53.43     11.43 o 
  -7   8   2       16.69       19.71     10.18 o 
  -6   8   2        5.76        1.61      9.45 o 
  -5   8   2       36.41       39.29     14.00 o 
  -4   8   2       48.43       49.11      7.61 o 
  -3   8   2      335.89      315.03     10.42 o 
  -2   8   2      569.09      502.57     35.54 o 
  -1   8   2      383.79      377.61      5.78 o 
   0   8   2       60.91       56.15      4.74 o 
   1   8   2      303.67      285.08      6.33 o 
   2   8   2      228.00      201.16     13.50 o 
   3   8   2      243.45      250.50      4.32 o 
   4   8   2        0.44        5.95      8.98 o 
   5   8   2       35.79       31.91     10.02 o 
   6   8   2        2.97        2.60     10.42 o 
   7   8   2        4.70        4.06     11.46 o 
   8   8   2       33.66       38.94     10.29 o 
   9   8   2        0.07       10.59     18.77 o 
  -9   9   2        2.22       -4.55     19.97 o 
  -8   9   2        5.70       16.07     17.68 o 
  -7   9   2       61.26       47.19     15.90 o 
  -6   9   2       23.65       14.22     14.61 o 
  -5   9   2       36.03       30.91     13.09 o 
  -4   9   2      135.22      139.01      7.93 o 
  -3   9   2       15.91       16.02      4.62 o 
  -2   9   2       21.69       22.51      3.84 o 
  -1   9   2       20.94       14.88      4.90 o 
   0   9   2       60.58       74.16      4.82 o 
   1   9   2       46.20       47.57      3.32 o 
   2   9   2      100.02       78.73      7.74 o 
   3   9   2       37.41       35.23      7.84 o 
   4   9   2      475.70      477.01     11.16 o 
   5   9   2      143.10      136.37     10.31 o 
   6   9   2       43.23       32.03     10.62 o 
   7   9   2       26.49       33.27     11.51 o 
   8   9   2       15.82       20.99     10.40 o 
  -8  10   2        1.37        0.68     17.18 o 
  -7  10   2        0.00       11.95     15.70 o 
  -6  10   2        0.01       -2.32     14.30 o 
  -5  10   2      129.15      130.03     13.74 o 
  -4  10   2      206.16      215.47      8.17 o 
  -3  10   2        6.41       19.80      6.03 o 
  -2  10   2       50.65       50.01      5.62 o 
  -1  10   2        0.02       -0.56      5.08 o 
   0  10   2        0.32       -0.75      4.73 o 
   1  10   2       20.19       17.76      3.15 o 
   2  10   2      173.06      154.50      9.69 o 
   3  10   2       18.17       16.20      7.56 o 
   4  10   2       64.92       76.21      8.68 o 
   5  10   2        0.43        1.12      9.02 o 
   6  10   2        0.05       -0.01     10.33 o 
   7  10   2        0.72        1.09     11.38 o 
   8  10   2        0.01        3.96     16.66 o 
  -8  11   2        4.74       13.46     17.50 o 
  -7  11   2       25.52       54.49     16.18 o 
  -6  11   2       25.99       50.28     14.29 o 
  -5  11   2        0.37        3.03      9.40 o 
  -4  11   2       16.36       14.73      8.57 o 
  -3  11   2      169.05      158.61      6.40 o 
  -2  11   2       89.98       90.12      5.36 o 
  -1  11   2      106.44       94.10      5.45 o 
   0  11   2        2.10        5.20      4.93 o 
   1  11   2      122.08       91.34      5.33 o 
   2  11   2      232.05      244.15      6.86 o 
   3  11   2      474.35      461.49      9.45 o 
   4  11   2      109.07      113.79      8.73 o 
   5  11   2        1.93        5.90      9.09 o 
   6  11   2       18.94       26.14     10.38 o 
   7  11   2       52.48       74.86     11.76 o 
  -8  12   2        0.03        8.13     17.03 o 
  -7  12   2        3.11        2.88     11.73 o 
  -6  12   2       37.43       47.22     10.70 o 
  -5  12   2        1.30       -2.98      9.46 o 
  -4  12   2       67.23       72.53      8.93 o 
  -3  12   2        3.35        7.11      7.43 o 
  -2  12   2      102.08       95.29      5.32 o 
  -1  12   2       30.01       23.73      5.41 o 
   0  12   2        1.02        4.42      7.06 o 
   1  12   2        5.41       16.57      7.10 o 
   2  12   2       38.22       22.47     11.72 o 
   3  12   2        4.91        2.20     13.06 o 
   4  12   2       96.58      120.49     15.33 o 
   5  12   2        0.11       -0.64     15.05 o 
   6  12   2       33.79       46.90     17.06 o 
  -7  13   2        0.65        6.36     18.71 o 
  -6  13   2        0.99       22.93     16.65 o 
  -5  13   2       15.15        9.71     14.71 o 
  -4  13   2        3.89        9.01     13.16 o 
  -3  13   2        0.33        6.82      9.15 o 
  -2  13   2       50.13       57.75      8.93 o 
  -1  13   2       20.20       26.88      7.07 o 
   0  13   2      166.99      197.80      8.16 o 
   1  13   2       57.62       60.43      9.07 o 
   2  13   2       14.46        6.31     12.02 o 
   3  13   2        2.55       -1.59     13.05 o 
   4  13   2       12.52        5.45     14.43 o 
   5  13   2        0.18       -1.05     15.58 o 
   6  13   2        0.02       -0.70     17.79 o 
  -6  14   2        1.17        9.35     16.74 o 
  -5  14   2        5.15        7.88     14.78 o 
  -4  14   2        0.00        1.70     13.24 o 
  -3  14   2        0.01       -0.58     16.10 o 
  -2  14   2        6.78        9.67     15.83 o 
  -1  14   2        1.39        9.86      9.76 o 
   0  14   2        6.67       13.54     10.04 o 
   1  14   2       18.52       25.48      8.94 o 
   2  14   2       46.23       37.70      9.74 o 
   3  14   2        6.32       15.78     13.61 o 
   4  14   2        0.18        2.96     14.79 o 
   5  14   2       18.10       19.60     16.33 o 
  -4  15   2       10.03       21.18     17.55 o 
  -3  15   2        0.47        7.55     16.85 o 
  -2  15   2        1.13        1.63     16.32 o 
  -1  15   2        3.44        3.30     10.32 o 
   0  15   2       13.45        9.18     10.63 o 
   1  15   2        1.23       10.09     14.69 o 
   2  15   2        4.48        5.40     15.84 o 
   3  15   2        1.75       10.26     14.29 o 
   4  15   2       13.29       19.53     15.34 o 
   5  15   2        5.32       12.96     16.43 o 
  -2  16   2        1.93       -6.84     16.73 o 
  -1  16   2        8.52        4.63     11.10 o 
   0  16   2        1.06       -2.56     11.03 o 
   1  16   2        3.51       10.73     16.11 o 
   2  16   2        0.21        0.23     16.14 o 
   3  16   2       10.82       20.31     17.33 o 
   0  17   2        0.64       -2.39     11.35 o 
   1  17   2        2.54       -6.05     16.22 o 
 -10   1   3        9.18       12.15     10.47 o 
  -9   1   3       10.97       16.57      7.62 o 
  -8   1   3       26.01       19.92      7.08 o 
  -7   1   3      243.49      244.76      9.23 o 
  -6   1   3      139.13      133.98     11.36 o 
  -5   1   3      108.00      113.62      9.95 o 
  -4   1   3      272.22      252.32      9.25 o 
  -3   1   3      243.72      248.41      7.16 o 
  -2   1   3      192.89      183.87      6.82 o 
  -1   1   3      323.16      332.30      8.97 o 
   0   1   3       40.67       44.98      2.55 o 
   1   1   3      697.58      691.83      5.00 o 
   2   1   3     2639.76     2462.41     15.47 o 
   3   1   3      448.21      417.33      7.85 o 
   4   1   3      885.03      865.62      8.24 o 
   5   1   3        5.36        8.66      6.77 o 
   6   1   3      107.01      108.97      7.82 o 
   7   1   3      232.54      255.17     10.34 o 
   8   1   3       91.03       90.52      9.94 o 
   9   1   3        7.17       19.38     10.06 o 
 -10   2   3        7.55       19.46     10.80 o 
  -9   2   3       27.84       30.11      9.85 o 
  -8   2   3       57.08       56.87      8.22 o 
  -7   2   3      122.62      104.53      7.96 o 
  -6   2   3       35.83       38.19      7.01 o 
  -5   2   3      121.95      114.09      6.44 o 
  -4   2   3      534.59      576.27     10.29 o 
  -3   2   3      540.45      586.19     10.24 o 
  -2   2   3       77.54       61.82      6.41 o 
  -1   2   3      177.76      189.21      4.25 o 
   0   2   3      117.75      115.03      2.17 o 
   1   2   3    19223.28    18538.24    118.06 o 
   2   2   3     3606.77     3422.42     14.49 o 
   3   2   3       66.61       53.88      6.76 o 
   4   2   3      723.88      725.97      9.35 o 
   5   2   3       42.63       37.80      8.37 o 
   6   2   3       28.86       25.23      8.99 o 
   7   2   3       33.12       32.83      9.42 o 
   8   2   3       11.35       14.54      9.69 o 
   9   2   3        1.41        1.03     10.47 o 
  10   2   3        5.54       14.78     18.28 o 
 -10   3   3       16.59       19.82     13.38 o 
  -9   3   3       28.21       27.84     12.99 o 
  -8   3   3       34.93       41.51      7.96 o 
  -7   3   3      251.51      238.97      8.20 o 
  -6   3   3       32.58       36.21      6.60 o 
  -5   3   3      140.37      137.00      5.99 o 
  -4   3   3      153.39      183.33      4.56 o 
  -3   3   3      415.12      443.32      7.25 o 
  -2   3   3     1647.98     1557.92      7.50 o 
  -1   3   3       81.05       75.66      2.15 o 
   0   3   3     1460.62     1389.47      8.43 o 
   1   3   3     4241.65     4023.99     35.62 o 
   2   3   3      223.12      207.92      4.85 o 
   3   3   3      364.57      333.02     12.20 o 
   4   3   3      210.45      212.05      7.79 o 
   5   3   3       48.29       46.98      8.31 o 
   6   3   3      101.53       99.87      9.44 o 
   7   3   3       12.89        7.73      9.31 o 
   8   3   3       65.80       59.43     10.38 o 
   9   3   3       22.57       30.64     10.96 o 
 -10   4   3        7.25        9.43     13.27 o 
  -9   4   3        3.99        4.82     12.74 o 
  -8   4   3       19.81       20.48     11.58 o 
  -7   4   3        2.83        2.84     10.82 o 
  -6   4   3        2.97        7.55     10.34 o 
  -5   4   3       67.01       75.47      9.27 o 
  -4   4   3       10.01        4.55      5.92 o 
  -3   4   3      551.06      652.09      7.37 o 
  -2   4   3      645.55      680.26      4.99 o 
  -1   4   3      195.37      189.91      4.31 o 
   0   4   3      118.69      106.88      5.43 o 
   1   4   3      755.81      788.24      9.78 o 
   2   4   3        9.94        7.03      2.28 o 
   3   4   3      480.75      491.26      5.84 o 
   4   4   3      400.55      410.91      7.65 o 
   5   4   3      146.44      146.97      8.78 o 
   6   4   3      233.19      240.15      9.99 o 
   7   4   3       39.95       48.45      9.61 o 
   8   4   3        0.11       -3.63      9.71 o 
   9   4   3       40.63       36.06     10.45 o 
 -10   5   3        1.91        2.31     13.81 o 
  -9   5   3       40.82       55.02     12.72 o 
  -8   5   3       13.90       12.33     11.91 o 
  -7   5   3      437.13      369.43     12.59 o 
  -6   5   3       19.79       20.64     10.10 o 
  -5   5   3        0.18        6.22      8.77 o 
  -4   5   3      579.94      635.15      8.01 o 
  -3   5   3     1088.68     1130.58      6.01 o 
  -2   5   3      792.31      893.89      5.95 o 
  -1   5   3      197.73      198.10      4.45 o 
   0   5   3     1938.64     1930.21      9.72 o 
   1   5   3      257.13      244.16      4.46 o 
   2   5   3     1498.65     1458.61     14.96 o 
   3   5   3      836.34      791.99     11.98 o 
   4   5   3        8.87       10.35      5.30 o 
   5   5   3      244.53      234.61     15.60 o 
   6   5   3        8.00        0.80     10.87 o 
   7   5   3        3.20        0.19     11.74 o 
   8   5   3        4.46        5.02     12.10 o 
   9   5   3        0.06        1.32     13.27 o 
 -10   6   3        0.27       -5.80     18.94 o 
  -9   6   3       57.78       57.01     12.98 o 
  -8   6   3        9.79       12.57     11.57 o 
  -7   6   3       67.91       66.03     12.14 o 
  -6   6   3       18.54       18.98      9.96 o 
  -5   6   3      137.82      137.88      9.46 o 
  -4   6   3        1.66        2.88      4.57 o 
  -3   6   3       36.88       42.45      3.47 o 
  -2   6   3      102.37      116.56      5.92 o 
  -1   6   3       96.17       82.13      4.31 o 
   0   6   3      329.97      367.46      4.79 o 
   1   6   3       21.19       21.27      4.40 o 
   2   6   3      491.33      463.29      5.94 o 
   3   6   3      270.54      257.61      6.90 o 
   4   6   3       36.00       41.36      5.00 o 
   5   6   3       13.97       12.55     13.33 o 
   6   6   3       16.28       18.67     14.33 o 
   7   6   3      102.72       70.52     11.98 o 
   8   6   3        6.45       -0.53     12.13 o 
   9   6   3        2.16        9.76     13.70 o 
 -10   7   3       17.26       34.37     18.83 o 
  -9   7   3        0.34       -1.45     12.56 o 
  -8   7   3        5.46        7.20     11.30 o 
  -7   7   3       73.29       57.86     10.69 o 
  -6   7   3       48.00       42.78      9.71 o 
  -5   7   3       32.82       25.06      6.60 o 
  -4   7   3       14.93        9.54      5.89 o 
  -3   7   3        2.44        3.60      3.64 o 
  -2   7   3       92.02       89.75      9.14 o 
  -1   7   3       19.61       16.68      5.49 o 
   0   7   3      665.79      737.04      6.22 o 
   1   7   3      182.62      205.28      4.81 o 
   2   7   3       16.90       18.06      5.97 o 
   3   7   3      113.70      107.75      3.08 o 
   4   7   3       74.10       64.07      4.60 o 
   5   7   3       90.57      103.03     10.71 o 
   6   7   3        3.96        0.76     10.48 o 
   7   7   3       38.60       40.49      9.82 o 
   8   7   3        0.26       -0.54     10.25 o 
   9   7   3        0.25        6.72     18.62 o 
  -9   8   3        0.52        8.47     12.50 o 
  -8   8   3        9.51        5.46     11.12 o 
  -7   8   3       68.16       62.26     10.45 o 
  -6   8   3       55.83       31.70      9.40 o 
  -5   8   3       22.29       13.16      6.37 o 
  -4   8   3      127.17      108.11      8.52 o 
  -3   8   3      578.14      549.73     22.98 o 
  -2   8   3       38.42       43.43      6.48 o 
  -1   8   3      897.41      876.09      8.39 o 
   0   8   3     1131.45     1156.55      7.78 o 
   1   8   3        0.00       -0.03      2.15 o 
   2   8   3        0.00       -1.46      5.92 o 
   3   8   3      695.95      659.70     10.55 o 
   4   8   3       69.30       71.48      9.39 o 
   5   8   3        0.13        3.02      9.61 o 
   6   8   3        2.28       -4.18     10.57 o 
   7   8   3       35.33       31.44      9.63 o 
   8   8   3        9.65       11.08     10.65 o 
   9   8   3        4.42       19.77     18.71 o 
  -8   9   3        6.15        9.20     17.82 o 
  -7   9   3       27.01       19.91     16.02 o 
  -6   9   3       10.57        9.15     14.92 o 
  -5   9   3       25.01       22.11      8.20 o 
  -4   9   3       26.47       16.80      7.72 o 
  -3   9   3      127.86      116.61      7.98 o 
  -2   9   3      231.53      242.49      6.41 o 
  -1   9   3        9.30        8.29      4.85 o 
   0   9   3       78.93       71.70      5.04 o 
   1   9   3       86.18       64.71      6.60 o 
   2   9   3      240.06      219.85      8.14 o 
   3   9   3      555.31      529.14     10.02 o 
   4   9   3      221.10      215.71      9.59 o 
   5   9   3        8.03       11.26      9.55 o 
   6   9   3       41.03       20.49     10.21 o 
   7   9   3       11.94        6.68     11.40 o 
   8   9   3        1.63       -0.82     10.71 o 
  -8  10   3        0.57        2.70     17.51 o 
  -7  10   3        3.43       -1.31     16.06 o 
  -6  10   3        1.22       -2.98     14.55 o 
  -5  10   3       38.06       34.63      8.40 o 
  -4  10   3      451.28      493.96     10.30 o 
  -3  10   3     1978.01     2040.44     12.46 o 
  -2  10   3       72.34       72.71      5.52 o 
  -1  10   3        0.18       -0.08      4.93 o 
   0  10   3        8.97        7.75      4.56 o 
   1  10   3        0.80        1.59      2.28 o 
   2  10   3        0.84       -0.10      5.72 o 
   3  10   3       85.53      103.24      7.81 o 
   4  10   3       18.82        9.74      8.10 o 
   5  10   3        0.20       -0.77      9.22 o 
   6  10   3        1.49        8.87     10.20 o 
   7  10   3        4.28       17.08     11.53 o 
   8  10   3        0.14        6.72     17.09 o 
  -8  11   3        8.62       15.91     17.63 o 
  -7  11   3       29.72       55.87     16.65 o 
  -6  11   3        3.71       10.30     14.27 o 
  -5  11   3        4.81        6.05     12.62 o 
  -4  11   3        9.37       11.53      6.45 o 
  -3  11   3       21.78       23.44      6.00 o 
  -2  11   3        0.15        2.12      5.39 o 
  -1  11   3        0.16        1.11      5.07 o 
   0  11   3       69.82       67.49      5.02 o 
   1  11   3        1.02       11.70     11.23 o 
   2  11   3      443.83      455.45     15.88 o 
   3  11   3      403.09      384.20     16.72 o 
   4  11   3      104.92       88.49      9.40 o 
   5  11   3        1.23        6.68      9.08 o 
   6  11   3        0.45       -0.19      9.83 o 
   7  11   3       72.53       76.65     18.99 o 
  -8  12   3        8.18        9.79     17.61 o 
  -7  12   3       26.48       36.37     13.58 o 
  -6  12   3       69.38       85.90     11.36 o 
  -5  12   3        0.65        1.72      9.64 o 
  -4  12   3       12.36       13.75      8.62 o 
  -3  12   3       29.81       34.51      5.58 o 
  -2  12   3       56.84       62.28      6.49 o 
  -1  12   3        4.34        0.72      5.18 o 
   0  12   3      240.27      242.28      8.51 o 
   1  12   3      148.92      157.87     13.36 o 
   2  12   3        4.63        9.02     12.39 o 
   3  12   3       10.49        7.26     13.62 o 
   4  12   3        0.02        0.22     14.79 o 
   5  12   3        2.43        1.58     15.22 o 
   6  12   3        4.37        7.37     17.13 o 
  -7  13   3       10.71       17.13     18.31 o 
  -6  13   3       30.08       40.05     16.54 o 
  -5  13   3       17.07       18.61     14.40 o 
  -4  13   3        1.20        8.21     12.84 o 
  -3  13   3        6.52        5.85      9.04 o 
  -2  13   3       65.11       66.70     16.09 o 
  -1  13   3       35.63       43.09      7.23 o 
   0  13   3       37.07       19.93      7.36 o 
   1  13   3       36.26       23.64      9.14 o 
   2  13   3        8.29        2.63     12.76 o 
   3  13   3        0.74        8.19     13.38 o 
   4  13   3        1.31        7.18     14.75 o 
   5  13   3        0.20       -3.49     15.75 o 
   6  13   3       14.14       14.07     18.30 o 
  -6  14   3       16.52        5.75     16.74 o 
  -5  14   3        9.00        8.45     14.90 o 
  -4  14   3        9.84        8.42     16.77 o 
  -3  14   3       37.73       34.32     16.76 o 
  -2  14   3        0.00       10.41     15.76 o 
  -1  14   3        0.23        5.14     10.08 o 
   0  14   3        0.26        8.99      7.59 o 
   1  14   3       40.69       53.87      9.49 o 
   2  14   3        2.04        6.03     13.11 o 
   3  14   3        8.46       13.07     13.90 o 
   4  14   3        5.66        2.86     15.24 o 
   5  14   3       29.06       29.05     16.98 o 
  -4  15   3        0.13       -0.26     17.88 o 
  -3  15   3        1.68        0.89     17.29 o 
  -2  15   3        0.38       -1.75     16.54 o 
  -1  15   3       80.58       95.28     11.06 o 
   0  15   3       14.68       11.15     10.27 o 
   1  15   3        2.97        2.04     15.11 o 
   2  15   3       11.78       15.21     10.29 o 
   3  15   3       26.97       38.15     14.95 o 
   4  15   3       32.64       43.30     16.52 o 
   5  15   3       18.71       30.90     17.84 o 
  -2  16   3        1.55       -2.05     17.30 o 
  -1  16   3        7.81        7.24     11.00 o 
   0  16   3        0.47       -1.41     10.95 o 
   1  16   3        9.66       14.90     15.17 o 
   2  16   3       12.85       24.43     16.28 o 
   3  16   3        0.65        1.46     16.90 o 
   4  16   3        1.11       -2.75     15.86 o 
   0  17   3       13.19       15.77     15.75 o 
   1  17   3        0.36       -7.18     15.67 o 
 -10   0   4        2.72        0.17     20.45 o 
  -9   0   4       10.88        6.26     10.66 o 
  -8   0   4       61.08       65.02     10.35 o 
  -7   0   4      469.46      446.71     19.99 o 
  -6   0   4      360.79      367.60     18.00 o 
  -5   0   4        1.12       -0.26     12.88 o 
  -4   0   4      213.83      171.64     13.29 o 
  -3   0   4     1148.89     1078.06     24.64 o 
  -2   0   4        9.70       10.50      9.88 o 
  -1   0   4      813.13      773.27     11.33 o 
   0   0   4   112767.09   102088.26    299.75 o 
   1   0   4     1765.37     1634.98     11.34 o 
   2   0   4      166.03      155.63     10.10 o 
   3   0   4      421.15      429.75      9.65 o 
   4   0   4       74.97       78.41      9.09 o 
   5   0   4       79.00       68.82     10.03 o 
   6   0   4      240.07      229.55     11.85 o 
   7   0   4      263.48      278.73     12.79 o 
   8   0   4        8.90        3.49     18.26 o 
   9   0   4       39.04       41.50     18.72 o 
 -10   1   4       39.93       33.60     10.07 o 
  -9   1   4        7.62        3.68      7.29 o 
  -8   1   4        2.90       -2.34      8.04 o 
  -7   1   4      462.43      427.81      9.84 o 
  -6   1   4      330.08      336.38     12.21 o 
  -5   1   4        2.41       -0.29      9.35 o 
  -4   1   4      162.00      192.82     10.36 o 
  -3   1   4      276.93      264.71      8.45 o 
  -2   1   4     1822.83     1676.81     11.31 o 
  -1   1   4      238.51      216.54      6.02 o 
   0   1   4     1346.82     1245.16      7.03 o 
   1   1   4     1748.39     1743.78     17.98 o 
   2   1   4        0.01        2.14      4.96 o 
   3   1   4      792.74      807.86      8.97 o 
   4   1   4      386.83      374.36      8.58 o 
   5   1   4       54.28       49.10      8.49 o 
   6   1   4        2.50        7.44      8.89 o 
   7   1   4      286.31      298.81     10.75 o 
   8   1   4       23.15       30.22      9.81 o 
   9   1   4        3.75        3.69     10.82 o 
 -10   2   4       20.74       26.20     10.37 o 
  -9   2   4        6.47       13.73     12.92 o 
  -8   2   4       58.07       70.04      8.06 o 
  -7   2   4      105.46       99.35      7.82 o 
  -6   2   4       82.60       80.99      7.07 o 
  -5   2   4       80.43       75.77      9.81 o 
  -4   2   4        1.29        1.15      6.47 o 
  -3   2   4     3540.05     3652.27     15.50 o 
  -2   2   4      250.48      239.83      9.84 o 
  -1   2   4       11.41       12.64      3.71 o 
   0   2   4     4214.36     4057.23     37.55 o 
   1   2   4     5584.83     5373.84     42.78 o 
   2   2   4        5.97        7.16      3.88 o 
   3   2   4     1390.21     1406.53     10.28 o 
   4   2   4       61.64       58.10      7.59 o 
   5   2   4      117.69      111.85      8.85 o 
   6   2   4       11.56       15.47      8.98 o 
   7   2   4       49.29       47.62      9.64 o 
   8   2   4        4.54        7.01      9.70 o 
   9   2   4        2.15        1.09     11.02 o 
 -10   3   4      108.53      130.70     13.66 o 
  -9   3   4       23.33       42.95     12.91 o 
  -8   3   4       12.41       10.21     11.78 o 
  -7   3   4        1.87        0.42      6.85 o 
  -6   3   4      130.58      129.26      6.77 o 
  -5   3   4      253.02      242.15      6.15 o 
  -4   3   4     1094.55     1286.72      6.80 o 
  -3   3   4     3720.18     4007.90     45.81 o 
  -2   3   4      110.05      109.10      4.25 o 
  -1   3   4      704.99      681.00      6.23 o 
   0   3   4      100.65       95.60      2.78 o 
   1   3   4     1256.75     1208.74     22.04 o 
   2   3   4     2046.09     2025.23      9.61 o 
   3   3   4      472.34      504.11      8.19 o 
   4   3   4      718.13      761.31     12.23 o 
   5   3   4       62.13       57.98      8.62 o 
   6   3   4      148.51      139.18      9.53 o 
   7   3   4        1.28       -0.15      9.35 o 
   8   3   4        3.95        8.01      9.84 o 
   9   3   4        0.37       -0.81     10.61 o 
 -10   4   4        2.29       14.69     19.70 o 
  -9   4   4        0.79       -4.80     12.64 o 
  -8   4   4        7.11        8.76     11.69 o 
  -7   4   4        9.48        6.37     10.63 o 
  -6   4   4       37.28       47.57     10.47 o 
  -5   4   4        0.28        0.22      8.88 o 
  -4   4   4       40.54       37.74      6.17 o 
  -3   4   4     1870.15     1968.41      8.02 o 
  -2   4   4       81.27       86.63      6.02 o 
  -1   4   4        0.03       -1.12      3.01 o 
   0   4   4        4.08        7.93      2.28 o 
   1   4   4      400.90      438.97      9.32 o 
   2   4   4      473.39      451.49      5.90 o 
   3   4   4      652.51      591.40     10.69 o 
   4   4   4       59.57       64.95      7.83 o 
   5   4   4        5.85        3.64     10.38 o 
   6   4   4      386.47      397.06     12.85 o 
   7   4   4       66.74       64.02     11.71 o 
   8   4   4        0.08       -1.16     12.33 o 
   9   4   4        7.13       21.18     13.36 o 
 -10   5   4       11.04       35.97     19.14 o 
  -9   5   4        0.01        6.19     12.50 o 
  -8   5   4        1.57       -0.07     11.51 o 
  -7   5   4      192.42      179.76     11.89 o 
  -6   5   4       92.06       50.63     10.06 o 
  -5   5   4      131.87      134.67      7.63 o 
  -4   5   4       16.34       25.14      4.22 o 
  -3   5   4      322.85      367.45      9.00 o 
  -2   5   4      666.97      696.56      6.47 o 
  -1   5   4      115.55      131.03      4.04 o 
   0   5   4      483.84      441.26      4.34 o 
   1   5   4       33.34       28.37      3.50 o 
   2   5   4     1705.19     1777.83     37.65 o 
   3   5   4       48.52       40.60      3.72 o 
   4   5   4      693.17      697.31      7.62 o 
   5   5   4      141.94      131.20      9.08 o 
   6   5   4       10.92        5.85     10.98 o 
   7   5   4        5.31       -8.86     11.91 o 
   8   5   4       44.58       45.19     12.87 o 
   9   5   4        5.71        1.90     10.98 o 
 -10   6   4        8.23       10.86     17.84 o 
  -9   6   4        1.78       -8.46     12.36 o 
  -8   6   4        0.49       -0.81     11.09 o 
  -7   6   4        0.28       -0.02     10.45 o 
  -6   6   4       29.40       25.52      9.76 o 
  -5   6   4      212.06      201.96      6.79 o 
  -4   6   4       66.43       72.62      4.62 o 
  -3   6   4        3.36        2.31      5.23 o 
  -2   6   4      755.93      817.04      7.13 o 
  -1   6   4     1943.69     1894.44     17.35 o 
   0   6   4      808.52      794.91      9.37 o 
   1   6   4     1355.13     1439.36     11.46 o 
   2   6   4      206.51      198.44      5.30 o 
   3   6   4      310.51      274.60     36.46 o 
   4   6   4      206.87      188.02      5.47 o 
   5   6   4      216.10      226.08      9.47 o 
   6   6   4       18.89       15.98      8.94 o 
   7   6   4        0.14       -6.70      9.48 o 
   8   6   4        1.22       -3.29      9.83 o 
   9   6   4        0.12        3.54     18.30 o 
 -10   7   4       15.66       23.45     18.86 o 
  -9   7   4        6.94        0.57     12.48 o 
  -8   7   4        0.05        3.69     10.99 o 
  -7   7   4       43.88       39.74     10.40 o 
  -6   7   4       53.67       49.31      9.42 o 
  -5   7   4       57.31       78.34      7.12 o 
  -4   7   4       64.40       59.94      4.74 o 
  -3   7   4       37.24       33.31      5.32 o 
  -2   7   4       99.29       88.86      6.24 o 
  -1   7   4      600.44      609.12      8.80 o 
   0   7   4        8.05        1.23      3.38 o 
   1   7   4      276.00      282.35      5.20 o 
   2   7   4      147.88      137.96      4.98 o 
   3   7   4      130.64      132.29      8.31 o 
   4   7   4       83.68       86.99      9.74 o 
   5   7   4      608.41      561.79     12.96 o 
   6   7   4       50.42       49.72      9.27 o 
   7   7   4       32.39       24.09     10.02 o 
   8   7   4        2.26        3.20     10.61 o 
   9   7   4       34.78       58.53     19.00 o 
  -9   8   4       17.70       23.28     19.62 o 
  -8   8   4        2.71        2.97     10.80 o 
  -7   8   4       19.92       26.94     10.05 o 
  -6   8   4       14.15       16.41      8.71 o 
  -5   8   4        0.64        3.43      6.32 o 
  -4   8   4      367.58      364.15      7.10 o 
  -3   8   4      223.36      203.51     11.94 o 
  -2   8   4      197.48      206.48      6.56 o 
  -1   8   4       61.72       72.87      4.75 o 
   0   8   4      260.86      255.70      4.92 o 
   1   8   4      316.01      301.56     13.24 o 
   2   8   4        3.22       -0.54      6.14 o 
   3   8   4      501.82      500.74     10.16 o 
   4   8   4      180.01      178.92     10.20 o 
   5   8   4       27.20       13.00      9.57 o 
   6   8   4        4.13       -1.36      9.09 o 
   7   8   4       54.26       56.25     10.13 o 
   8   8   4       23.58       19.05     10.92 o 
  -8   9   4        0.04       -2.89     18.25 o 
  -7   9   4        7.32       16.32     16.39 o 
  -6   9   4        5.75        8.52      8.88 o 
  -5   9   4       48.44       38.23      8.54 o 
  -4   9   4       73.71       67.97      9.91 o 
  -3   9   4        8.00        1.43     10.87 o 
  -2   9   4      178.13      174.38      6.93 o 
  -1   9   4       60.94       66.35      5.06 o 
   0   9   4       53.83       41.63      4.42 o 
   1   9   4      107.44      123.29     12.46 o 
   2   9   4      167.15      160.29     10.02 o 
   3   9   4       44.75       40.94      7.72 o 
   4   9   4      415.12      425.30     10.94 o 
   5   9   4       83.17       89.35     10.38 o 
   6   9   4        1.01        4.39     10.61 o 
   7   9   4        6.36        4.25      9.83 o 
   8   9   4        5.04        8.33     17.73 o 
  -8  10   4       12.27       33.95     17.89 o 
  -7  10   4        0.12       -2.45     16.09 o 
  -6  10   4        9.85        0.89     15.15 o 
  -5  10   4        0.02        1.46      8.64 o 
  -4  10   4        4.35        9.24      7.76 o 
  -3  10   4      508.55      535.90     14.16 o 
  -2  10   4       94.36       89.35      5.62 o 
  -1  10   4        2.23        3.02      4.86 o 
   0  10   4        1.83        1.82      4.42 o 
   1  10   4        9.46       13.59     12.27 o 
   2  10   4        2.00        1.87      5.61 o 
   3  10   4       26.18       22.67      7.40 o 
   4  10   4      106.15      100.21      9.04 o 
   5  10   4       29.09       36.54      9.65 o 
   6  10   4        3.49        5.57     10.36 o 
   7  10   4        0.01        4.88      9.79 o 
   8  10   4       23.76       36.22     17.39 o 
  -8  11   4        6.50        7.88     17.76 o 
  -7  11   4        4.32       -4.26     16.30 o 
  -6  11   4       10.42        9.80     15.05 o 
  -5  11   4        6.12        4.64     13.29 o 
  -4  11   4       10.96        5.17      8.04 o 
  -3  11   4        3.42        6.18      5.59 o 
  -2  11   4        9.64        9.07      5.18 o 
  -1  11   4       49.52       42.75      5.20 o 
   0  11   4        0.54       -1.57      6.96 o 
   1  11   4       68.44       56.28     12.58 o 
   2  11   4      138.56      136.72     13.96 o 
   3  11   4        6.13       13.46     13.77 o 
   4  11   4       32.66       20.83     15.28 o 
   5  11   4       15.11       16.42     16.35 o 
   6  11   4        0.44        1.79     17.43 o 
   7  11   4        6.56        8.64     19.40 o 
  -8  12   4        3.37        6.52     17.76 o 
  -7  12   4       21.59       35.98     17.04 o 
  -6  12   4        1.80       -0.63     14.55 o 
  -5  12   4        8.39        5.97      9.72 o 
  -4  12   4       72.92       70.05      9.36 o 
  -3  12   4      181.63      175.29      6.59 o 
  -2  12   4        7.49       10.70      5.37 o 
  -1  12   4       47.21       42.54      6.87 o 
   0  12   4       17.15       20.14      7.31 o 
   1  12   4        5.34       -2.64     11.82 o 
   2  12   4       14.13       18.69     13.15 o 
   3  12   4        7.05        5.32     13.94 o 
   4  12   4       44.59       43.51     14.95 o 
   5  12   4        1.67       12.64     15.51 o 
   6  12   4        0.13        3.30     16.89 o 
  -7  13   4       14.63       24.45     17.58 o 
  -6  13   4        0.54        2.78     15.91 o 
  -5  13   4        0.22        4.26     13.99 o 
  -4  13   4       13.77       15.66      9.85 o 
  -3  13   4        0.20        3.48      9.00 o 
  -2  13   4        5.44        7.27      8.78 o 
  -1  13   4        5.81        1.52      7.14 o 
   0  13   4       18.84       18.27      7.59 o 
   1  13   4       74.18       61.31      9.56 o 
   2  13   4        0.17        5.97     13.58 o 
   3  13   4        5.49        2.46     13.69 o 
   4  13   4       10.50        8.11     14.92 o 
   5  13   4        3.25        0.81     16.34 o 
   6  13   4        4.06       -0.54     18.65 o 
  -6  14   4        0.03       -0.88     16.46 o 
  -5  14   4       20.91       20.93     17.59 o 
  -4  14   4        2.52        1.67     16.59 o 
  -3  14   4        0.00       -3.66     16.08 o 
  -2  14   4        5.62        6.38     16.22 o 
  -1  14   4        0.24        3.83      9.46 o 
   0  14   4        1.80        2.09      7.67 o 
   1  14   4        1.28       -0.72      9.12 o 
   2  14   4        0.35        7.39     13.50 o 
   3  14   4        3.24       14.05     14.77 o 
   4  14   4       31.40       36.72     15.95 o 
   5  14   4        2.17       12.63     17.71 o 
  -3  15   4        0.87        1.71     17.42 o 
  -2  15   4        0.00       -6.57     16.79 o 
  -1  15   4        4.50        8.47     10.11 o 
   0  15   4       28.03       30.76     10.86 o 
   1  15   4        7.24        9.70      9.65 o 
   2  15   4        0.39        4.53     10.29 o 
   3  15   4        0.07       -4.15     15.01 o 
   4  15   4       14.08       13.38     16.67 o 
  -2  16   4        5.34       16.55     17.90 o 
  -1  16   4        0.11       10.14     17.03 o 
   0  16   4        2.29        2.97     14.14 o 
   1  16   4        7.24       11.68     15.17 o 
   2  16   4        0.32        5.01     16.35 o 
   4  16   4       20.50        5.18     17.39 o 
   1  17   4       30.65       36.99     16.41 o 
 -10   1   5        3.97        8.96     13.91 o 
  -9   1   5       10.63       18.26     12.76 o 
  -8   1   5        3.59        2.84      8.13 o 
  -7   1   5      105.99      121.56     12.29 o 
  -6   1   5       21.36       20.62     10.76 o 
  -5   1   5      112.63      103.56      9.82 o 
  -4   1   5       43.62       37.49      6.83 o 
  -3   1   5      240.18      275.86     11.04 o 
  -2   1   5      159.97      139.78      7.90 o 
  -1   1   5       12.15       11.15      3.32 o 
   0   1   5       23.16       26.94      4.15 o 
   1   1   5     5576.47     5414.62     39.45 o 
   2   1   5       29.06       32.94      4.50 o 
   3   1   5       58.00       59.30      5.11 o 
   4   1   5      202.98      193.60      6.86 o 
   5   1   5       52.26       55.97      8.65 o 
   6   1   5       48.80       45.78      9.22 o 
   7   1   5       99.76      110.56     10.10 o 
   8   1   5       15.80       25.43     10.12 o 
   9   1   5        0.26       15.43     14.17 o 
 -10   2   5        4.38        4.74     10.66 o 
  -9   2   5       56.72       60.26     12.79 o 
  -8   2   5       87.58       90.76      8.10 o 
  -7   2   5        7.61        8.33      7.32 o 
  -6   2   5      449.18      440.83     12.66 o 
  -5   2   5       37.36       42.27      9.75 o 
  -4   2   5     1152.58     1173.36     10.09 o 
  -3   2   5       53.74       40.40      7.51 o 
  -2   2   5      688.88      655.84     10.30 o 
  -1   2   5       17.04       14.21      3.55 o 
   0   2   5       33.54       30.41      3.40 o 
   1   2   5      246.77      258.11      3.35 o 
   2   2   5      311.57      296.36      4.84 o 
   3   2   5      278.08      254.00      5.57 o 
   4   2   5        2.79        3.23      7.44 o 
   5   2   5       37.76       32.43     10.23 o 
   6   2   5        4.00        2.55      9.14 o 
   7   2   5       71.79       76.14      9.85 o 
   8   2   5      229.75      233.52     11.24 o 
   9   2   5       14.84       17.48     13.27 o 
 -10   3   5        0.09        8.39     18.55 o 
  -9   3   5      116.96      139.10     13.33 o 
  -8   3   5        0.33        2.59     11.87 o 
  -7   3   5      108.23       95.75      6.98 o 
  -6   3   5       33.30       23.33      6.15 o 
  -5   3   5       14.18       15.46      5.20 o 
  -4   3   5      122.77      114.41      6.77 o 
  -3   3   5        3.76        2.86      6.82 o 
  -2   3   5     1136.41     1092.52      9.62 o 
  -1   3   5       72.86       67.22      3.20 o 
   0   3   5      261.90      249.72      6.77 o 
   1   3   5      158.76      150.03      2.60 o 
   2   3   5     1337.62     1362.35     13.38 o 
   3   3   5      181.50      167.40      5.02 o 
   4   3   5        5.96        6.11      7.48 o 
   5   3   5       26.50       28.41      8.40 o 
   6   3   5      254.94      260.16     12.55 o 
   7   3   5        0.30        8.66     11.78 o 
   8   3   5       13.17       21.11     12.23 o 
   9   3   5        5.18        8.79     10.79 o 
 -10   4   5        6.93       12.90     19.05 o 
  -9   4   5       17.67       25.24     12.51 o 
  -8   4   5       35.38       38.93     12.59 o 
  -7   4   5       12.92       16.34     10.96 o 
  -6   4   5       50.09       40.35      5.55 o 
  -5   4   5       86.65       86.30      4.13 o 
  -4   4   5        0.35        2.34      6.27 o 
  -3   4   5       61.61       58.51      2.95 o 
  -2   4   5      541.29      497.54      5.64 o 
  -1   4   5      174.83      173.08      4.93 o 
   0   4   5      901.78      878.86      5.22 o 
   1   4   5        9.63        7.03      4.46 o 
   2   4   5      311.75      316.02      3.45 o 
   3   4   5      941.45      968.17      6.90 o 
   4   4   5      163.38      168.97      8.37 o 
   5   4   5        6.39        8.49      8.54 o 
   6   4   5      192.26      196.08      9.99 o 
   7   4   5       60.14       53.58      9.46 o 
   8   4   5       23.08       14.73     10.14 o 
   9   4   5        0.02        3.25     10.61 o 
 -10   5   5       12.83        9.28     18.36 o 
  -9   5   5       20.14       31.73     12.88 o 
  -8   5   5        0.11       -0.53     11.49 o 
  -7   5   5        4.92        7.37     10.46 o 
  -6   5   5       22.24       38.30      9.92 o 
  -5   5   5       23.63       29.72      7.26 o 
  -4   5   5       41.38       48.76      4.12 o 
  -3   5   5        1.89        0.26      5.77 o 
  -2   5   5        0.68       -1.25      3.53 o 
  -1   5   5      656.17      632.26      8.95 o 
   0   5   5     1067.78     1105.55      6.62 o 
   1   5   5      141.47      132.60      5.28 o 
   2   5   5       32.15       26.04      4.39 o 
   3   5   5      147.51      145.91      3.23 o 
   4   5   5        1.34        0.77      4.53 o 
   5   5   5       25.71       23.76      8.67 o 
   6   5   5       20.60       22.95      9.07 o 
   7   5   5       15.73       10.53      9.42 o 
   8   5   5        8.62        4.03     10.13 o 
   9   5   5        0.27        4.97     13.75 o 
 -10   6   5        0.32       -9.44     17.97 o 
  -9   6   5        5.16       12.23     12.42 o 
  -8   6   5        1.97       11.46     11.36 o 
  -7   6   5       37.57       38.16     10.68 o 
  -6   6   5       30.32       24.01      9.42 o 
  -5   6   5      109.04      113.48      5.10 o 
  -4   6   5      119.71      126.22      4.57 o 
  -3   6   5        0.01        0.50      5.56 o 
  -2   6   5      373.13      337.72      3.84 o 
  -1   6   5      185.63      181.84      5.25 o 
   0   6   5      970.89     1047.84      8.11 o 
   1   6   5      397.54      423.95      7.59 o 
   2   6   5      502.09      552.56      8.01 o 
   3   6   5       33.55       31.68      3.77 o 
   4   6   5      312.18      291.12      6.94 o 
   5   6   5      553.89      558.30     10.81 o 
   6   6   5       32.66       30.02      9.16 o 
   7   6   5       11.33        5.66      9.51 o 
   8   6   5        8.55        5.34     10.59 o 
   9   6   5       15.70       30.42     18.82 o 
  -9   7   5        2.35        1.86     12.34 o 
  -8   7   5        0.01        7.89     11.09 o 
  -7   7   5       62.59       53.76     10.39 o 
  -6   7   5      343.52      318.47     11.10 o 
  -5   7   5       33.47       35.02      6.88 o 
  -4   7   5       32.74       37.44      6.03 o 
  -3   7   5        4.83        7.54      5.43 o 
  -2   7   5       47.62       39.35      2.85 o 
  -1   7   5      548.46      599.91     13.23 o 
   0   7   5      150.65      163.28      2.75 o 
   1   7   5        0.02        1.33      4.18 o 
   2   7   5      170.93      152.05      5.25 o 
   3   7   5      314.46      278.32      9.38 o 
   4   7   5     1142.36     1066.73     26.89 o 
   5   7   5      135.23      133.88      9.28 o 
   6   7   5       13.48       11.86      8.98 o 
   7   7   5      112.82      136.73     10.53 o 
   8   7   5        2.06       -3.18     10.53 o 
  -9   8   5        0.01      -10.41     18.53 o 
  -8   8   5       23.82       48.00     11.65 o 
  -7   8   5      142.84      135.91     10.79 o 
  -6   8   5       42.58       47.96      7.52 o 
  -5   8   5        8.19       11.16      6.53 o 
  -4   8   5      166.96      173.81      6.47 o 
  -3   8   5      210.80      224.39     12.48 o 
  -2   8   5        0.00       -0.61      3.45 o 
  -1   8   5       60.23       56.92      6.33 o 
   0   8   5      698.17      703.33      4.80 o 
   1   8   5       13.19        9.48     12.12 o 
   2   8   5       19.05       17.96      6.34 o 
   3   8   5      810.48      785.79     20.17 o 
   4   8   5      516.72      504.31     16.24 o 
   5   8   5        2.48       -2.40      8.20 o 
   6   8   5       25.55       29.50      9.45 o 
   7   8   5       11.21       10.83      9.94 o 
   8   8   5        5.54        8.14     10.40 o 
  -8   9   5        2.60        1.50     18.30 o 
  -7   9   5        0.35       17.38     16.91 o 
  -6   9   5        1.92        0.50      9.61 o 
  -5   9   5       25.79       26.02      8.98 o 
  -4   9   5      458.54      457.91     18.47 o 
  -3   9   5     1209.84     1205.32     42.32 o 
  -2   9   5        0.01        0.90      4.01 o 
  -1   9   5        0.83        3.25      4.67 o 
   0   9   5       58.89       54.98      2.78 o 
   1   9   5        9.83        5.87     12.70 o 
   2   9   5        0.82        0.13      5.82 o 
   3   9   5      197.11      171.76      8.48 o 
   4   9   5     1313.86     1345.77     21.45 o 
   5   9   5       10.90       14.06      9.83 o 
   6   9   5        9.41       14.27      9.19 o 
   7   9   5        6.83        5.96     10.10 o 
   8   9   5       75.55       74.27     18.08 o 
  -8  10   5       19.50       30.21     18.64 o 
  -7  10   5        0.26        6.20     16.15 o 
  -6  10   5        1.12       -7.33      8.89 o 
  -5  10   5       44.87       34.41      8.84 o 
  -4  10   5      219.28      227.49      9.49 o 
  -3  10   5       98.23       96.10      9.33 o 
  -2  10   5        1.74        2.32      6.41 o 
  -1  10   5        0.06       -1.10      4.73 o 
   0  10   5       30.13       33.87      3.85 o 
   1  10   5      283.36      295.46     15.04 o 
   2  10   5      293.01      299.80     15.79 o 
   3  10   5      402.02      396.55      9.54 o 
   4  10   5      240.50      260.21     14.20 o 
   5  10   5       53.09       47.85      9.82 o 
   6  10   5        3.94        3.98      8.93 o 
   7  10   5        6.08       10.90     10.28 o 
   8  10   5        8.48       12.72     17.04 o 
  -8  11   5        1.78        6.07     17.97 o 
  -7  11   5       12.99       22.31     16.77 o 
  -6  11   5        0.48       -7.77     15.26 o 
  -5  11   5       43.90       36.86      8.75 o 
  -4  11   5       33.58       25.67      8.35 o 
  -3  11   5      187.54      162.10      9.94 o 
  -2  11   5        4.36        4.68      5.23 o 
  -1  11   5       25.08       29.96      4.95 o 
   0  11   5       40.89       41.88      9.47 o 
   1  11   5       34.53       31.05     13.28 o 
   2  11   5       25.81       21.99     13.13 o 
   3  11   5       61.25       66.04     14.89 o 
   4  11   5       17.70       17.75     15.43 o 
   5  11   5        0.99       -0.63     15.81 o 
   6  11   5        0.00        1.14     12.77 o 
  -8  12   5       10.87       20.90     18.03 o 
  -7  12   5       73.49      108.86     17.96 o 
  -6  12   5        8.29       11.76     15.19 o 
  -5  12   5       23.74       56.50     13.98 o 
  -4  12   5       44.88       46.08      6.58 o 
  -3  12   5       19.31       20.03      6.89 o 
  -2  12   5        5.21       10.44      5.39 o 
  -1  12   5        0.58        1.99      6.87 o 
   0  12   5      104.74       96.91      7.92 o 
   1  12   5      102.18       97.50     14.06 o 
   2  12   5       15.83       20.44     13.91 o 
   3  12   5        0.28        6.62     14.58 o 
   4  12   5       50.57       56.68     15.95 o 
   5  12   5        2.35       -1.04     16.84 o 
   6  12   5       51.15       63.65     14.11 o 
  -6  13   5       25.72       35.99     11.11 o 
  -5  13   5        6.06       16.89      8.40 o 
  -4  13   5        0.00        0.70      7.67 o 
  -3  13   5       16.46       27.98     10.44 o 
  -2  13   5        0.29       -0.28      6.90 o 
  -1  13   5       54.04       58.85      7.83 o 
   0  13   5        5.68        7.67      7.67 o 
   1  13   5       36.75       25.77     12.99 o 
   2  13   5       12.97       28.73     13.98 o 
   3  13   5        2.77        6.24     14.57 o 
   4  13   5        0.52        4.20     15.45 o 
   5  13   5        4.15       12.49     16.77 o 
  -5  14   5       15.75        3.95     17.58 o 
  -4  14   5        0.00        2.44     17.39 o 
  -3  14   5        2.08       -3.05     16.72 o 
  -2  14   5        2.79        3.48     16.18 o 
  -1  14   5        0.62        4.24      7.64 o 
   0  14   5      103.87       84.51      8.32 o 
   1  14   5       28.74       19.52      9.55 o 
   2  14   5        0.01       -1.95     14.29 o 
   3  14   5        8.75        9.44     14.94 o 
   4  14   5       32.36       33.40     17.05 o 
   5  14   5        0.24       -0.87     18.28 o 
  -3  15   5       49.72       73.87     18.51 o 
  -2  15   5       56.58       91.95     17.73 o 
  -1  15   5        0.23        6.94      9.67 o 
   0  15   5       12.56       17.20     13.36 o 
   1  15   5       42.45       58.83     10.54 o 
   2  15   5        2.69       -1.01     14.33 o 
   3  15   5        0.07        3.92     15.98 o 
   4  15   5        3.32       -2.03     16.75 o 
  -1  16   5        2.47        2.06     17.78 o 
   0  16   5        0.57        2.32     13.58 o 
   1  16   5        3.12        6.98     15.22 o 
   2  16   5        0.00       -3.35     15.57 o 
   3  16   5       43.03       53.57     16.80 o 
   1  17   5        0.26        2.95     16.07 o 
 -10   0   6       13.49        8.89     19.20 o 
  -9   0   6       42.03       39.00     10.36 o 
  -8   0   6        8.16       19.37     16.73 o 
  -7   0   6     4187.32     4301.20     37.86 o 
  -6   0   6      418.45      399.60     17.80 o 
  -5   0   6        4.71       -3.49     13.49 o 
  -4   0   6       67.70       64.48      8.51 o 
  -3   0   6      277.70      279.77     12.70 o 
  -2   0   6      965.95      967.95      7.29 o 
  -1   0   6     3342.10     3182.99     40.97 o 
   0   0   6     1032.12     1013.53     15.85 o 
   1   0   6     2522.80     2424.27     15.19 o 
   2   0   6       57.13       73.20      8.66 o 
   3   0   6      489.54      563.55     12.54 o 
   4   0   6        0.63        4.20     11.28 o 
   5   0   6       55.96       50.59      9.80 o 
   6   0   6      217.97      214.92     13.02 o 
   7   0   6     1256.00     1234.31     26.12 o 
   8   0   6        4.74        6.82     11.64 o 
   9   0   6       50.10       39.39     12.82 o 
  10   0   6        2.31        3.04     17.48 o 
 -10   1   6        0.75       -5.21     14.29 o 
  -9   1   6       19.87       23.69     12.57 o 
  -8   1   6       17.53       15.01     11.93 o 
  -7   1   6      217.14      226.02     12.71 o 
  -6   1   6      608.43      626.71     13.83 o 
  -5   1   6       31.60       30.82      9.74 o 
  -4   1   6      100.25       97.26      7.13 o 
  -3   1   6     1026.69     1112.10     13.64 o 
  -2   1   6      124.34      124.74      4.53 o 
  -1   1   6      446.92      433.85      8.37 o 
   0   1   6    13210.52    12995.52     74.25 o 
   1   1   6        6.16        7.43      3.67 o 
   2   1   6      299.29      338.03      7.35 o 
   3   1   6      167.68      184.77      7.46 o 
   4   1   6       15.22       10.43      5.85 o 
   5   1   6       10.45        6.77      6.58 o 
   6   1   6        8.50       14.77      8.61 o 
   7   1   6      150.69      172.12     12.35 o 
   8   1   6       20.11       26.39     11.88 o 
   9   1   6       24.82       25.83     10.11 o 
  10   1   6        0.36        4.74     16.71 o 
 -10   2   6      102.14      116.99     12.98 o 
  -9   2   6       18.09       14.95     13.02 o 
  -8   2   6       15.83       12.82     12.22 o 
  -7   2   6      177.46      191.80     12.13 o 
  -6   2   6      567.10      541.50     13.44 o 
  -5   2   6        2.70       -0.65      7.48 o 
  -4   2   6      292.30      269.89     16.57 o 
  -3   2   6        3.86       12.44     10.87 o 
  -2   2   6       48.49       52.54      4.44 o 
  -1   2   6       27.21       17.19      3.57 o 
   0   2   6      225.00      218.71      5.93 o 
   1   2   6      672.96      685.29      4.98 o 
   2   2   6      677.03      698.98      7.04 o 
   3   2   6      192.17      215.45      6.31 o 
   4   2   6      517.86      527.87      7.48 o 
   5   2   6        0.23        3.39      6.54 o 
   6   2   6      106.13      103.58      9.27 o 
   7   2   6      261.56      264.19     10.53 o 
   8   2   6       34.37       49.14      9.81 o 
   9   2   6        7.92        7.17      9.86 o 
 -10   3   6       81.47      114.75     20.68 o 
  -9   3   6        2.72       15.85     12.78 o 
  -8   3   6      109.45      115.57     12.59 o 
  -7   3   6        1.25        2.60      6.33 o 
  -6   3   6       73.17       69.23      6.23 o 
  -5   3   6      140.47      158.54      8.12 o 
  -4   3   6      304.26      350.36      9.35 o 
  -3   3   6     1526.93     1692.72     12.18 o 
  -2   3   6      500.84      467.72      6.83 o 
  -1   3   6      222.09      206.24      3.46 o 
   0   3   6      438.27      405.09      5.41 o 
   1   3   6      267.96      284.29      3.28 o 
   2   3   6      283.62      294.18      5.37 o 
   3   3   6      671.90      699.40      7.28 o 
   4   3   6       19.05       22.13      5.79 o 
   5   3   6        3.62        3.84      6.30 o 
   6   3   6      381.68      384.00     10.64 o 
   7   3   6        4.79       11.53      9.46 o 
   8   3   6       39.76       47.87     10.22 o 
   9   3   6        1.99        0.91     10.72 o 
 -10   4   6       12.61       21.24     18.34 o 
  -9   4   6       28.76       43.15     13.04 o 
  -8   4   6       15.35       12.92     11.81 o 
  -7   4   6        0.61        4.49     10.61 o 
  -6   4   6       17.01       11.71      4.89 o 
  -5   4   6       43.89       37.24      3.50 o 
  -4   4   6      207.36      201.63     10.24 o 
  -3   4   6        0.03        1.10      6.43 o 
  -2   4   6       12.51       15.13      5.02 o 
  -1   4   6        1.62        0.03      4.27 o 
   0   4   6     1349.23     1393.98      7.94 o 
   1   4   6      172.30      181.90      5.19 o 
   2   4   6        4.65        5.02      3.32 o 
   3   4   6      559.62      567.41      6.10 o 
   4   4   6      165.65      182.82      5.99 o 
   5   4   6       24.43       28.85      6.14 o 
   6   4   6       52.00       50.94      9.11 o 
   7   4   6       29.00       35.79      9.61 o 
   8   4   6        0.00       -1.83     10.03 o 
   9   4   6        0.05        2.99     11.02 o 
 -10   5   6       45.32       67.82     18.56 o 
  -9   5   6       39.23       45.83     12.65 o 
  -8   5   6       16.21       14.79     11.57 o 
  -7   5   6       21.14       23.23     10.59 o 
  -6   5   6        1.87        0.90      9.52 o 
  -5   5   6       65.79       46.67      4.31 o 
  -4   5   6        7.09        7.23      3.33 o 
  -3   5   6      161.02      167.97      6.78 o 
  -2   5   6      301.86      308.62      4.83 o 
  -1   5   6       99.49       97.71      4.84 o 
   0   5   6      792.28      874.59     10.95 o 
   1   5   6        0.91        5.12      4.39 o 
   2   5   6       12.93       16.36      8.21 o 
   3   5   6      336.10      330.39      4.72 o 
   4   5   6        3.24        2.84      4.93 o 
   5   5   6       87.44       83.79      6.07 o 
   6   5   6        5.05       -1.20      6.21 o 
   7   5   6       55.78       62.82      9.94 o 
   8   5   6        0.70       -3.22      9.87 o 
 -10   6   6        1.75        3.80     17.95 o 
  -9   6   6        1.34        5.28     12.50 o 
  -8   6   6       71.95       62.31     11.53 o 
  -7   6   6       18.13       15.43     10.31 o 
  -6   6   6      111.16       97.45      7.83 o 
  -5   6   6        1.23        4.19      6.95 o 
  -4   6   6       15.06       21.27      7.33 o 
  -3   6   6        3.44        8.22      5.81 o 
  -2   6   6        7.01        6.99      3.06 o 
  -1   6   6      278.64      286.16      4.55 o 
   0   6   6       71.60       63.94      2.36 o 
   1   6   6        0.54        4.05      4.36 o 
   2   6   6        2.19        2.79      5.50 o 
   3   6   6       42.49       28.94      7.19 o 
   4   6   6      177.26      174.97      4.79 o 
   5   6   6      714.30      733.73      8.00 o 
   6   6   6        7.85        6.74      9.27 o 
   7   6   6       39.72       45.48     10.51 o 
   8   6   6        7.46       10.53     10.71 o 
  -9   7   6        1.91        4.66     12.60 o 
  -8   7   6        2.61        4.31     11.48 o 
  -7   7   6        0.33       -0.75      9.86 o 
  -6   7   6      219.68      209.66      8.49 o 
  -5   7   6       26.18       21.27      6.89 o 
  -4   7   6      158.61      155.59      7.46 o 
  -3   7   6        0.31        0.66      4.94 o 
  -2   7   6       85.51       89.30      8.68 o 
  -1   7   6       77.17       76.69      4.17 o 
   0   7   6      144.26      149.89      3.44 o 
   1   7   6       25.02       30.05      4.37 o 
   2   7   6       28.84       14.14      5.55 o 
   3   7   6      188.61      173.72      7.74 o 
   4   7   6       23.71       20.34      8.05 o 
   5   7   6        0.22       -0.17      8.59 o 
   6   7   6       16.82       20.16      9.10 o 
   7   7   6        0.90        5.60      9.92 o 
   8   7   6       10.59       15.37     10.23 o 
  -8   8   6       19.91       25.13     18.65 o 
  -7   8   6       39.09       32.48     10.22 o 
  -6   8   6        5.07        1.51      7.10 o 
  -5   8   6       79.79       82.21      6.84 o 
  -4   8   6       31.45       40.21      6.65 o 
  -3   8   6      334.75      343.93      6.54 o 
  -2   8   6       57.78       57.12      3.54 o 
  -1   8   6       12.13       15.83      4.18 o 
   0   8   6       79.98       71.04      2.24 o 
   1   8   6      321.71      316.04      9.72 o 
   2   8   6        2.99        1.92      5.32 o 
   3   8   6      105.16      114.69      7.50 o 
   4   8   6       36.75       49.03      8.13 o 
   5   8   6       33.97       24.10      8.57 o 
   6   8   6       13.15        8.62      9.17 o 
   7   8   6        3.90        3.62      9.50 o 
   8   8   6       14.31       13.25     17.64 o 
  -8   9   6        5.82       18.89     18.16 o 
  -7   9   6       46.30       41.52     16.85 o 
  -6   9   6       27.90       23.44      9.97 o 
  -5   9   6        0.35       -2.43      8.88 o 
  -4   9   6      149.95      166.00     13.37 o 
  -3   9   6      147.07      176.53     10.12 o 
  -2   9   6       53.01       51.33      3.97 o 
  -1   9   6        0.38       -0.36      3.87 o 
   0   9   6       73.85       73.84      3.19 o 
   1   9   6       24.28       23.49     13.49 o 
   2   9   6       10.48       19.46     13.64 o 
   3   9   6       35.38       33.57      7.78 o 
   4   9   6      527.40      516.88     13.64 o 
   5   9   6       17.53       12.43      8.57 o 
   6   9   6       40.99       44.19      9.27 o 
   7   9   6       19.01       13.46      9.73 o 
   8   9   6       11.48       23.11     17.77 o 
  -8  10   6        3.26       25.28     19.10 o 
  -7  10   6        1.86        1.34     16.98 o 
  -6  10   6        0.01       -5.70      9.42 o 
  -5  10   6      111.95       98.58      9.76 o 
  -4  10   6       61.37       63.79      9.48 o 
  -3  10   6        2.67       15.88      9.56 o 
  -2  10   6       49.19       42.17      6.46 o 
  -1  10   6        1.14        1.16      4.10 o 
   0  10   6        0.70       -3.39      9.52 o 
   1  10   6        3.21        1.99     13.14 o 
   2  10   6      109.69      113.15     14.42 o 
   3  10   6       47.87       62.97     14.66 o 
   4  10   6       38.41       45.33      8.80 o 
   5  10   6        1.34       -0.96      8.15 o 
   6  10   6        4.67        2.37      8.74 o 
   7  10   6        0.00        0.54     13.65 o 
  -8  11   6        1.97        9.28     19.23 o 
  -7  11   6        6.42       12.92     17.21 o 
  -6  11   6       43.28       49.28     15.75 o 
  -5  11   6       23.00       27.03      9.21 o 
  -4  11   6       20.32       28.89      7.75 o 
  -3  11   6       11.96       12.42      9.37 o 
  -2  11   6       15.39       15.77      5.24 o 
  -1  11   6        3.44       -0.01      5.31 o 
   0  11   6        0.25       -1.36      9.64 o 
   1  11   6       78.04       67.55     13.65 o 
   2  11   6      102.33      115.66     14.77 o 
   3  11   6       81.59       70.91     15.48 o 
   4  11   6      123.92      131.95     16.57 o 
   5  11   6        3.54        0.26     12.40 o 
   6  11   6        7.65       -3.11     13.34 o 
  -7  12   6        1.46        7.61     17.48 o 
  -6  12   6       15.25        1.67     15.90 o 
  -5  12   6       19.72       19.66     10.93 o 
  -4  12   6        1.80       -1.02      7.37 o 
  -3  12   6        1.38        4.59      7.13 o 
  -2  12   6       47.77       34.58      6.92 o 
  -1  12   6       66.99       73.89      7.53 o 
   0  12   6        0.00        1.42      8.49 o 
   1  12   6        6.54       -2.89     13.18 o 
   2  12   6        0.58       -6.72     13.97 o 
   3  12   6        0.96      -11.97     14.90 o 
   4  12   6       20.01       18.16     16.18 o 
   5  12   6        8.81        2.18     21.36 o 
   6  12   6       44.19       59.59     14.41 o 
  -7  13   6       12.15       28.27     17.59 o 
  -6  13   6        0.01       -2.24     11.67 o 
  -5  13   6       14.66       25.14      8.67 o 
  -4  13   6        0.38       -1.10      9.97 o 
  -3  13   6        1.27       -2.32      9.26 o 
  -2  13   6        2.09        1.86      9.62 o 
  -1  13   6       18.31       22.63      7.57 o 
   0  13   6       12.62       23.37      8.81 o 
   1  13   6       17.16       16.78     13.56 o 
   2  13   6        7.94       10.77     14.34 o 
   3  13   6        0.02        2.13     15.03 o 
   4  13   6        1.23       -8.43     11.40 o 
   5  13   6        9.85       -1.84     12.42 o 
  -4  14   6        0.52      -10.79     17.24 o 
  -3  14   6        0.75        9.25     16.73 o 
  -2  14   6        6.11       -5.80     16.31 o 
  -1  14   6        0.10       -3.89      7.80 o 
   0  14   6        2.92        3.13      8.84 o 
   1  14   6        3.62        9.63      9.47 o 
   2  14   6        8.83        8.77     14.77 o 
   3  14   6        6.41        2.67     15.90 o 
   4  14   6        2.25       -2.78     15.47 o 
  -3  15   6        8.51       -5.02     18.09 o 
  -2  15   6        0.01       -4.44     17.32 o 
  -1  15   6        5.07       -1.53     17.06 o 
   0  15   6        4.25        9.04      9.26 o 
   1  15   6        0.62        7.56      9.98 o 
   2  15   6        0.65       -1.49     15.21 o 
   3  15   6        3.64        6.79     16.29 o 
   4  15   6        7.07        6.09     11.98 o 
   1  16   6        0.89        2.47     14.95 o 
   2  16   6        5.43       15.24     11.22 o 
   3  16   6       16.63       21.19     17.60 o 
 -10   1   7        7.44       14.59     13.61 o 
  -9   1   7       77.38       85.53     13.31 o 
  -8   1   7        1.86        3.36     12.03 o 
  -7   1   7      308.85      302.79     13.24 o 
  -6   1   7       70.55       68.26     11.26 o 
  -5   1   7      255.60      260.94     10.81 o 
  -4   1   7      222.93      220.45     17.63 o 
  -3   1   7      276.48      281.21      3.82 o 
  -2   1   7     1283.27     1270.92     11.63 o 
  -1   1   7     2895.63     2887.20      9.18 o 
   0   1   7       44.25       52.66      4.06 o 
   1   1   7        2.24        2.58      4.13 o 
   2   1   7       41.46       39.30      6.67 o 
   3   1   7       28.44       27.28      6.75 o 
   4   1   7      451.39      455.44      9.80 o 
   5   1   7        1.94        4.88      8.21 o 
   6   1   7        3.68        4.67      8.75 o 
   7   1   7      123.40      135.62     10.87 o 
   8   1   7        1.40        1.58     10.44 o 
   9   1   7        1.00       -0.90     11.34 o 
 -10   2   7       15.20       23.68     19.10 o 
  -9   2   7       57.19       64.96     12.75 o 
  -8   2   7      153.09      154.39     12.79 o 
  -7   2   7        4.93        0.84     11.12 o 
  -6   2   7      166.58      160.45     11.40 o 
  -5   2   7        1.81        2.97      7.75 o 
  -4   2   7       98.13      100.16      8.53 o 
  -3   2   7      288.26      279.74      7.98 o 
  -2   2   7     2326.76     2401.67     10.89 o 
  -1   2   7       42.79       31.17      3.84 o 
   0   2   7       97.67       93.72      3.89 o 
   1   2   7     1124.64     1052.95      6.80 o 
   2   2   7      137.60      182.45      6.48 o 
   3   2   7       31.24       32.13      5.87 o 
   4   2   7      431.27      453.09      9.14 o 
   5   2   7        0.57        0.45      7.20 o 
   6   2   7       55.69       55.57      7.01 o 
   7   2   7        0.85        3.77      8.44 o 
   8   2   7        3.14        5.65      9.06 o 
   9   2   7       17.06       17.85     17.92 o 
 -10   3   7       12.04       17.81     19.44 o 
  -9   3   7       10.43       13.35     12.51 o 
  -8   3   7       43.21       43.24     12.00 o 
  -7   3   7       31.69       25.72      6.38 o 
  -6   3   7      131.80      130.37     11.22 o 
  -5   3   7       33.61       29.07      7.82 o 
  -4   3   7      347.51      399.42      9.83 o 
  -3   3   7      195.48      178.31      7.98 o 
  -2   3   7      714.20      705.77     11.85 o 
  -1   3   7      395.68      366.95      7.93 o 
   0   3   7      205.04      204.71      3.89 o 
   1   3   7      238.33      229.23      4.75 o 
   2   3   7       81.77       93.22      4.94 o 
   3   3   7        0.49        3.96      5.33 o 
   4   3   7        0.03        3.11      6.22 o 
   5   3   7        4.75        5.04      6.13 o 
   6   3   7      114.18      116.60      7.31 o 
   7   3   7        9.23       10.45      7.31 o 
   8   3   7       36.17       40.90      7.89 o 
   9   3   7        0.49        6.53     17.54 o 
 -10   4   7        9.68       22.70     18.37 o 
  -9   4   7        7.45        5.11     12.64 o 
  -8   4   7       72.45       83.23     12.08 o 
  -7   4   7        7.44        0.90     10.55 o 
  -6   4   7       23.84       21.62      4.32 o 
  -5   4   7        3.90        2.93      3.11 o 
  -4   4   7      584.92      611.52     10.39 o 
  -3   4   7        0.05        1.77      2.08 o 
  -2   4   7      556.84      576.94      5.44 o 
  -1   4   7       70.28       62.85      3.25 o 
   0   4   7      494.85      532.55      7.22 o 
   1   4   7       86.38       89.38      2.65 o 
   2   4   7      104.01      127.28      4.48 o 
   3   4   7        0.05        3.73      4.95 o 
   4   4   7       87.71       75.07      5.58 o 
   5   4   7       62.80       72.86      6.38 o 
   6   4   7      227.06      220.32      7.55 o 
   7   4   7      178.13      190.87      8.02 o 
   8   4   7        0.04        6.54     10.20 o 
 -10   5   7        7.13        7.73     18.38 o 
  -9   5   7       21.33       26.46     12.97 o 
  -8   5   7       12.61       23.60     11.58 o 
  -7   5   7       73.85       64.44     10.85 o 
  -6   5   7       11.33       11.51      7.96 o 
  -5   5   7       37.71       38.93      4.03 o 
  -4   5   7      172.62      212.88     10.47 o 
  -3   5   7      343.41      331.23      6.77 o 
  -2   5   7       34.17       27.19      2.94 o 
  -1   5   7       24.45       28.81      4.61 o 
   0   5   7      826.79      907.68      8.75 o 
   1   5   7       39.65       38.54      3.35 o 
   2   5   7       12.40       16.55      2.42 o 
   3   5   7       58.72       59.49      4.20 o 
   4   5   7       55.75       46.32      5.08 o 
   5   5   7      477.65      461.53      9.01 o 
   6   5   7        0.50        3.28      6.10 o 
   7   5   7        5.01       13.21      9.87 o 
   8   5   7       15.66       18.02     10.35 o 
 -10   6   7        0.14       -7.59     18.27 o 
  -9   6   7       37.37       48.11     12.89 o 
  -8   6   7        4.54        8.34     11.37 o 
  -7   6   7       51.95       51.49     10.50 o 
  -6   6   7      187.96      186.02      8.64 o 
  -5   6   7      422.47      443.19      9.06 o 
  -4   6   7      220.55      203.79      8.22 o 
  -3   6   7        0.67        0.87      5.43 o 
  -2   6   7       19.23       20.75      3.25 o 
  -1   6   7      119.13      119.75      5.28 o 
   0   6   7      106.38       92.80      3.19 o 
   1   6   7       50.80       55.01      4.94 o 
   2   6   7      274.82      281.76     10.53 o 
   3   6   7      300.61      236.84     51.89 o 
   4   6   7      115.17      113.46      4.40 o 
   5   6   7        0.08        0.36      8.55 o 
   6   6   7        5.63       12.98      9.27 o 
   7   6   7       68.57       67.31     10.08 o 
   8   6   7        0.37        2.62     10.33 o 
  -9   7   7        0.00        5.93     20.26 o 
  -8   7   7        0.29       -1.94     11.00 o 
  -7   7   7       38.65       38.57     10.38 o 
  -6   7   7       18.54       15.13      7.40 o 
  -5   7   7       99.60       83.09      7.31 o 
  -4   7   7       43.13       39.27      6.99 o 
  -3   7   7      235.15      215.81      5.96 o 
  -2   7   7      162.72      136.97     11.12 o 
  -1   7   7      231.77      242.94      7.46 o 
   0   7   7      439.46      420.30     12.90 o 
   1   7   7      210.93      216.22      6.05 o 
   2   7   7       18.84       17.85      9.34 o 
   3   7   7      153.49      155.78     11.17 o 
   4   7   7        2.58        3.32      8.01 o 
   5   7   7       80.22       89.11      9.03 o 
   6   7   7       18.93       17.54      9.22 o 
   7   7   7        7.77       19.32      9.82 o 
   8   7   7        1.25       10.53     17.68 o 
  -8   8   7        6.98        2.95     17.73 o 
  -7   8   7       35.13       53.02     18.07 o 
  -6   8   7        0.68        4.62      7.48 o 
  -5   8   7        0.31       -0.55      6.56 o 
  -4   8   7      124.76      134.79      6.99 o 
  -3   8   7      324.50      312.40      6.20 o 
  -2   8   7        3.35        5.40      5.51 o 
  -1   8   7      171.08      183.58      4.84 o 
   0   8   7      510.61      457.57     38.27 o 
   1   8   7        3.23       -0.13      4.12 o 
   2   8   7        3.55        1.58      9.41 o 
   3   8   7      177.37      149.80     11.20 o 
   4   8   7       17.38       14.80      7.94 o 
   5   8   7        0.09        1.86      8.51 o 
   6   8   7        1.52       -2.55      8.83 o 
   7   8   7       18.12       20.34      9.98 o 
   8   8   7        0.00       10.73     18.03 o 
  -8   9   7        0.34      -14.29     19.08 o 
  -7   9   7       20.01       20.61     17.13 o 
  -6   9   7        0.00        6.94      9.99 o 
  -5   9   7       30.34       29.65      9.89 o 
  -4   9   7        0.63       -2.87      9.61 o 
  -3   9   7      501.38      509.09     25.99 o 
  -2   9   7      103.67       81.79      6.31 o 
  -1   9   7        9.68        6.81      6.09 o 
   0   9   7      106.34       84.87      9.56 o 
   1   9   7        0.23       -0.08      8.65 o 
   2   9   7       54.39       40.25      9.83 o 
   3   9   7      324.62      333.30     12.19 o 
   4   9   7       51.69       63.15     11.89 o 
   5   9   7        0.82        2.97      8.42 o 
   6   9   7       34.29       22.17      9.29 o 
   7   9   7        0.01        8.13     10.06 o 
   8   9   7        3.36       -2.30     17.27 o 
  -8  10   7        0.31       -1.95     18.08 o 
  -7  10   7        4.82       -5.20     17.00 o 
  -6  10   7        4.17       14.16     10.22 o 
  -5  10   7       48.38       48.10      9.67 o 
  -4  10   7      221.19      228.94     10.90 o 
  -3  10   7      631.37      678.31     21.59 o 
  -2  10   7       56.22       54.53      6.50 o 
  -1  10   7        8.34        9.47      4.00 o 
   0  10   7       31.33       29.11      8.20 o 
   1  10   7        0.00       -2.61      8.66 o 
   2  10   7       31.65       34.26      9.87 o 
   3  10   7        1.53        1.99     10.41 o 
   4  10   7      109.90      114.00     12.20 o 
   5  10   7       15.10        6.33     12.05 o 
   6  10   7        5.19       15.06     12.77 o 
  -8  11   7        2.19        3.35     18.86 o 
  -7  11   7        3.07        6.74     17.36 o 
  -6  11   7        8.96       14.83     10.17 o 
  -5  11   7       23.40       29.27      8.16 o 
  -4  11   7       30.14       42.54      9.75 o 
  -3  11   7      100.68      100.65     10.41 o 
  -2  11   7       16.75       14.78      5.13 o 
  -1  11   7       21.25       21.99      5.43 o 
   0  11   7       25.24       21.60      8.33 o 
   1  11   7       24.09       22.45      8.79 o 
   2  11   7       73.60       67.36      9.94 o 
   3  11   7      119.15       97.57     11.06 o 
   4  11   7       53.27       41.33     11.41 o 
   5  11   7        1.39      -12.38     12.38 o 
   6  11   7        1.22        0.59     13.78 o 
  -7  12   7       43.39       54.10     18.02 o 
  -6  12   7       59.35       67.84     12.09 o 
  -5  12   7       16.70       17.56     11.13 o 
  -4  12   7        0.09        0.83      7.90 o 
  -3  12   7       71.15       79.80     10.27 o 
  -2  12   7       52.65       49.11      6.94 o 
  -1  12   7       30.25       28.84      7.24 o 
   0  12   7       29.94       33.41      8.64 o 
   1  12   7       86.12       95.94      9.73 o 
   2  12   7        2.87       -4.41      9.69 o 
   3  12   7       13.49        6.09     10.46 o 
   4  12   7        6.21        0.08     11.11 o 
   5  12   7        2.61       -4.64     12.57 o 
  -7  13   7        4.19       13.37     17.48 o 
  -6  13   7       19.20       30.75     16.73 o 
  -5  13   7        2.70        2.43     11.31 o 
  -4  13   7       10.83        5.19     10.49 o 
  -3  13   7        0.95        0.50      9.65 o 
  -2  13   7       10.27       10.57      9.99 o 
  -1  13   7        0.00        0.46      7.42 o 
   0  13   7       23.60       17.46      9.20 o 
   1  13   7       11.29       11.29      9.17 o 
   2  13   7        1.07        6.98      9.82 o 
   3  13   7        8.57        2.73     10.44 o 
   4  13   7       14.65       14.91     11.25 o 
   5  13   7        0.52        3.15     12.69 o 
  -4  14   7        3.79       10.21     17.40 o 
  -3  14   7       30.36       17.76     17.09 o 
  -2  14   7       16.37       19.65     10.56 o 
  -1  14   7        3.12        6.09     10.33 o 
   0  14   7        1.77        5.30      9.54 o 
   1  14   7        1.26        5.43     14.61 o 
   2  14   7       29.63       47.05     10.34 o 
   3  14   7       10.68        7.30     10.90 o 
   4  14   7       12.15       11.30     11.67 o 
  -3  15   7        9.72        1.56     18.10 o 
  -2  15   7        5.27        8.90     17.55 o 
  -1  15   7        5.97        3.25     17.69 o 
   0  15   7        4.57        7.36     14.66 o 
   1  15   7        3.16       12.86     10.19 o 
   2  15   7        8.41       17.77     16.09 o 
   3  15   7        0.94        3.91     12.77 o 
   4  15   7       10.47        5.43     16.80 o 
   2  16   7        9.34       16.07     11.31 o 
 -10   0   8        1.65       13.92     20.85 o 
  -9   0   8       10.93        8.42     18.31 o 
  -8   0   8      115.19      124.95     18.45 o 
  -7   0   8      741.09      737.93     21.92 o 
  -6   0   8      565.00      572.87     19.67 o 
  -5   0   8        2.39        9.51     13.97 o 
  -4   0   8      192.03      212.32     13.97 o 
  -3   0   8     1375.50     1419.67     23.55 o 
  -2   0   8      330.99      331.74     12.08 o 
  -1   0   8      133.51      143.07      5.46 o 
   0   0   8     7312.42     7000.27    113.35 o 
   1   0   8     1599.97     1398.54     15.61 o 
   2   0   8      353.33      337.10     11.68 o 
   3   0   8      131.90      134.76     11.13 o 
   4   0   8      184.67      175.50     12.21 o 
   5   0   8       54.83       48.48     12.22 o 
   6   0   8        5.36        7.18     12.56 o 
   7   0   8      186.57      183.81     15.33 o 
   8   0   8        3.30        3.75     15.02 o 
   9   0   8       77.22       84.58     17.18 o 
 -10   1   8       16.62        1.01     18.55 o 
  -9   1   8        2.88        5.84     12.84 o 
  -8   1   8        5.76       12.58     12.11 o 
  -7   1   8       56.78       61.43     11.96 o 
  -6   1   8      734.22      741.95     14.32 o 
  -5   1   8      120.87      116.05      8.36 o 
  -4   1   8        3.23        8.34      8.70 o 
  -3   1   8       84.09       88.06      5.43 o 
  -2   1   8      402.47      385.01      8.91 o 
  -1   1   8     1038.41     1041.40      9.49 o 
   0   1   8      492.46      458.80      8.20 o 
   1   1   8     1317.93     1326.56     16.23 o 
   2   1   8      176.64      142.86      6.91 o 
   3   1   8     1086.05     1171.51     14.99 o 
   4   1   8      249.85      255.99      9.22 o 
   5   1   8       20.88       16.24      8.56 o 
   6   1   8        4.79        5.81      8.91 o 
   7   1   8        7.61       15.60      9.86 o 
   8   1   8       32.45       37.91     10.90 o 
   9   1   8        8.28       13.27     11.59 o 
 -10   2   8        6.67       10.91     18.75 o 
  -9   2   8        0.32        8.27     12.97 o 
  -8   2   8        0.12       10.13     12.17 o 
  -7   2   8       28.85       19.69     11.58 o 
  -6   2   8      316.74      317.62     12.63 o 
  -5   2   8      476.16      450.29     10.23 o 
  -4   2   8       49.91       36.77      5.80 o 
  -3   2   8     1197.01     1211.19     21.84 o 
  -2   2   8      330.79      377.09      9.70 o 
  -1   2   8      133.48      123.93      4.34 o 
   0   2   8      959.05      918.26      7.18 o 
   1   2   8      751.17      709.75      6.55 o 
   2   2   8      202.74      233.53      7.02 o 
   3   2   8      174.37      175.43      7.71 o 
   4   2   8       97.13      102.56      8.09 o 
   5   2   8      137.82      153.32     10.45 o 
   6   2   8       34.30       26.09      8.84 o 
   7   2   8        8.55        5.36      9.32 o 
   8   2   8       30.06       34.35     10.33 o 
   9   2   8        1.42       -0.32     18.21 o 
 -10   3   8       68.25       81.78     19.71 o 
  -9   3   8       15.89       31.83     12.89 o 
  -8   3   8       32.27       27.75     11.86 o 
  -7   3   8       60.87       67.38     11.55 o 
  -6   3   8      530.53      530.89     12.42 o 
  -5   3   8      319.72      309.78     10.70 o 
  -4   3   8      575.21      631.11     18.16 o 
  -3   3   8      163.92      188.56      8.17 o 
  -2   3   8       55.96       59.92      5.81 o 
  -1   3   8      324.41      326.10      7.80 o 
   0   3   8        1.90        4.11      4.00 o 
   1   3   8      362.40      375.07      5.03 o 
   2   3   8      407.29      406.29      7.42 o 
   3   3   8      405.98      406.98      7.41 o 
   4   3   8      254.84      264.65      7.55 o 
   5   3   8        1.40        1.58      6.81 o 
   6   3   8       38.74       36.92      7.40 o 
   7   3   8       19.21       21.57      9.42 o 
   8   3   8       12.69       14.07     16.80 o 
   9   3   8        7.23        6.93     18.18 o 
 -10   4   8        0.64       12.78     18.41 o 
  -9   4   8        0.29        9.77     12.47 o 
  -8   4   8        1.18        3.51     11.72 o 
  -7   4   8       35.53       33.72     11.04 o 
  -6   4   8      116.28      117.83      8.95 o 
  -5   4   8        0.10       -3.47      8.71 o 
  -4   4   8      207.11      210.97      9.09 o 
  -3   4   8     1430.03     1440.57     19.39 o 
  -2   4   8        0.00       -2.19      4.06 o 
  -1   4   8      100.81      117.72      3.96 o 
   0   4   8      222.48      228.30      4.55 o 
   1   4   8      521.22      549.02      4.94 o 
   2   4   8       77.46       76.69      4.85 o 
   3   4   8       12.63       13.04      5.28 o 
   4   4   8       40.76       41.94      6.15 o 
   5   4   8        3.06        4.10      6.50 o 
   6   4   8      254.88      255.99      8.56 o 
   7   4   8       44.62       55.63     12.37 o 
   8   4   8        4.09        9.18     12.81 o 
 -10   5   8        4.72       20.97     18.82 o 
  -9   5   8        3.35        3.17     12.71 o 
  -8   5   8        6.09       -1.24     11.26 o 
  -7   5   8        6.92        4.43     10.66 o 
  -6   5   8      111.45       86.89      8.49 o 
  -5   5   8        7.16       12.60      8.37 o 
  -4   5   8      187.63      199.25      8.92 o 
  -3   5   8        4.10        4.34      5.87 o 
  -2   5   8      136.56      122.42      4.08 o 
  -1   5   8      136.22      138.93      6.27 o 
   0   5   8        8.37       12.29      3.38 o 
   1   5   8      103.37      107.10      2.53 o 
   2   5   8       59.00       54.76      3.46 o 
   3   5   8        3.76        6.01      4.32 o 
   4   5   8      234.17      205.69      6.43 o 
   5   5   8       46.31       40.12      6.21 o 
   6   5   8       10.01       11.76     11.31 o 
   7   5   8        4.11       15.80     12.15 o 
   8   5   8       30.67       36.82     13.37 o 
 -10   6   8        0.09        4.25     17.75 o 
  -9   6   8        2.13       10.47     12.45 o 
  -8   6   8        4.36       11.66     11.14 o 
  -7   6   8        3.63       -2.97     10.10 o 
  -6   6   8       32.34       39.54      7.93 o 
  -5   6   8        0.61       -0.83      8.21 o 
  -4   6   8       91.93      100.08      6.98 o 
  -3   6   8       14.80       16.92      5.83 o 
  -2   6   8       75.44       63.75      4.11 o 
  -1   6   8      316.75      319.07      6.70 o 
   0   6   8      155.40      146.71      3.49 o 
   1   6   8      601.64      636.63      7.31 o 
   2   6   8       31.88       37.27      9.53 o 
   3   6   8       73.74       55.02      8.62 o 
   4   6   8      113.38      111.35     11.57 o 
   5   6   8       71.42       65.09     11.60 o 
   6   6   8       11.21       14.57     11.82 o 
   7   6   8        4.01       12.00     12.88 o 
   8   6   8        1.01       -1.22     17.77 o 
  -8   7   8        0.06       -3.67     11.11 o 
  -7   7   8       23.49       19.49     10.11 o 
  -6   7   8       25.45       17.24      7.81 o 
  -5   7   8        0.03        1.51      7.87 o 
  -4   7   8       55.85       60.72      6.47 o 
  -3   7   8       87.12      106.63      5.84 o 
  -2   7   8      331.19      292.41     14.12 o 
  -1   7   8      132.28      136.20      4.22 o 
   0   7   8        2.20        2.61      2.57 o 
   1   7   8      224.11      249.96      8.04 o 
   2   7   8       80.99       84.68      9.87 o 
   3   7   8       41.32       42.15     10.55 o 
   4   7   8        0.02        0.58     10.98 o 
   5   7   8      327.14      321.39     13.26 o 
   6   7   8        8.11        4.82     12.16 o 
   7   7   8       12.20       18.05     12.46 o 
  -8   8   8        0.31        0.70     17.99 o 
  -7   8   8        9.52        6.46     11.00 o 
  -6   8   8       48.68       37.48     10.74 o 
  -5   8   8        4.72       -1.10      7.37 o 
  -4   8   8       29.79       28.76      5.93 o 
  -3   8   8      112.10      104.44      4.70 o 
  -2   8   8      235.06      229.91      6.39 o 
  -1   8   8       16.98       20.84      5.20 o 
   0   8   8      125.91      117.05     13.19 o 
   1   8   8      125.45      131.40      9.69 o 
   2   8   8        5.90        6.67      9.45 o 
   3   8   8       74.01       79.20     10.82 o 
   4   8   8       87.93      101.67     11.95 o 
   5   8   8       67.44       65.34     12.52 o 
   6   8   8        0.94        3.63     12.14 o 
   7   8   8       11.46        9.10     12.91 o 
  -8   9   8        0.08       -7.33     18.46 o 
  -7   9   8        0.66       -0.62     10.99 o 
  -6   9   8        1.57       -1.45     10.50 o 
  -5   9   8        0.01       -4.90      8.37 o 
  -4   9   8       32.88       23.86      9.91 o 
  -3   9   8       11.91       34.63      9.94 o 
  -2   9   8      210.85      204.56      6.80 o 
  -1   9   8        1.26        1.03      6.20 o 
   0   9   8       16.27       16.60      8.30 o 
   1   9   8        2.64        2.88      9.07 o 
   2   9   8       31.53       32.93      9.60 o 
   3   9   8        3.25        3.87     10.33 o 
   4   9   8       48.79       53.42     11.37 o 
   5   9   8        1.95        1.15     11.95 o 
   6   9   8       10.35       14.74     12.26 o 
  -8  10   8       11.85       19.58     18.43 o 
  -7  10   8        0.11       -0.56     11.03 o 
  -6  10   8        6.82       10.16     10.16 o 
  -5  10   8       12.28       24.53      8.41 o 
  -4  10   8        0.00        6.87     10.00 o 
  -3  10   8      325.12      337.28     13.28 o 
  -2  10   8        2.92        1.32      6.02 o 
  -1  10   8        2.50        1.36      5.20 o 
   0  10   8        8.88       10.59      8.09 o 
   1  10   8       21.43       18.56      8.80 o 
   2  10   8       49.31       46.17      9.83 o 
   3  10   8       15.95       10.44     10.50 o 
   4  10   8       48.74       46.65     11.74 o 
   5  10   8       31.14       49.62     12.47 o 
   6  10   8        7.63        6.72     12.58 o 
  -7  11   8        0.08       10.08     17.80 o 
  -6  11   8       16.11       26.14      8.84 o 
  -5  11   8        5.15       14.33      8.52 o 
  -4  11   8       32.38       21.36     10.34 o 
  -3  11   8       37.09       50.36     12.93 o 
  -2  11   8      101.20      107.83     10.59 o 
  -1  11   8       50.68       46.67      7.05 o 
   0  11   8       31.63       27.82      8.44 o 
   1  11   8       20.51       28.39      9.18 o 
   2  11   8        4.90        7.65      9.64 o 
   3  11   8       19.44       12.92     10.46 o 
   4  11   8       35.86       40.41     12.22 o 
   5  11   8        0.09       -2.99     11.88 o 
   6  11   8        9.70        4.68     20.33 o 
  -7  12   8       37.33       51.20     18.80 o 
  -6  12   8        3.75        9.38     11.97 o 
  -5  12   8        7.49       12.97      8.53 o 
  -4  12   8        2.07        6.90     10.12 o 
  -3  12   8      149.76      160.52     11.39 o 
  -2  12   8        6.09        5.06     10.00 o 
  -1  12   8        6.18       13.59      7.31 o 
   0  12   8        1.27        9.36     14.07 o 
   1  12   8        0.63        1.52      9.17 o 
   2  12   8        2.86        6.42      9.86 o 
   3  12   8        5.16        6.58     10.69 o 
   4  12   8       98.09       94.94     12.15 o 
   5  12   8       33.49       28.16     12.79 o 
  -7  13   8       10.16       37.99     18.22 o 
  -6  13   8        4.47        1.71     16.59 o 
  -5  13   8        1.76        5.47     11.32 o 
  -4  13   8        3.48        3.19     10.63 o 
  -3  13   8        1.39        3.96     11.25 o 
  -2  13   8       12.80       15.05     10.37 o 
  -1  13   8        0.61        5.87     10.72 o 
   0  13   8        6.30        8.23      8.65 o 
   1  13   8        5.94        9.16     14.34 o 
   2  13   8        6.15        5.09      9.95 o 
   3  13   8       15.08        8.57     10.94 o 
   4  13   8        0.35        7.29     11.66 o 
   5  13   8        1.67      -11.13     18.24 o 
  -4  14   8        3.16       -7.55     17.06 o 
  -3  14   8        0.94        2.53     17.06 o 
  -2  14   8        2.84        4.63     10.41 o 
  -1  14   8        0.21       11.32     13.93 o 
   0  14   8        0.40       13.93     14.79 o 
   1  14   8       14.17       18.12     14.96 o 
   2  14   8        1.15        5.43     16.36 o 
   3  14   8        1.20        5.37     10.82 o 
   4  14   8       35.85       28.93     12.32 o 
  -2  15   8        1.29        0.10     17.93 o 
  -1  15   8        2.38       -2.55     14.61 o 
   0  15   8        3.22       -4.08     14.77 o 
   1  15   8        3.86        4.57     15.31 o 
   2  15   8        1.08       -2.48     16.65 o 
   3  15   8        3.17        7.22     17.12 o 
   4  15   8        7.10        4.65     15.73 o 
   1  16   8        5.98       28.90     16.73 o 
   2  16   8        0.16        4.67     16.68 o 
 -10   1   9        0.15       -7.36     18.90 o 
  -9   1   9        8.45        6.08     12.40 o 
  -8   1   9       25.94       30.22     12.29 o 
  -7   1   9      153.16      147.24     12.52 o 
  -6   1   9       57.37       37.25     11.18 o 
  -5   1   9       95.32       87.43     10.26 o 
  -4   1   9       57.50       46.76      3.44 o 
  -3   1   9      216.18      233.56      6.07 o 
  -2   1   9       19.96       39.11      3.92 o 
  -1   1   9        2.55        1.50      4.66 o 
   0   1   9       83.18       86.46      6.86 o 
   1   1   9     2016.51     2055.95     13.44 o 
   2   1   9      256.08      264.96      8.21 o 
   3   1   9        9.25       12.98      7.48 o 
   4   1   9      108.99      117.04      8.82 o 
   5   1   9       12.89       16.59      8.54 o 
   6   1   9        0.90       -6.27      9.11 o 
   7   1   9       90.49       82.81     10.23 o 
   8   1   9       39.31       45.67     10.96 o 
   9   1   9       11.74       20.33     17.66 o 
 -10   2   9        2.40       17.68     18.92 o 
  -9   2   9       17.31       24.99     13.04 o 
  -8   2   9      141.47      140.04     12.87 o 
  -7   2   9       28.67       33.03     11.43 o 
  -6   2   9      632.53      634.10     11.45 o 
  -5   2   9       62.12       52.56      3.47 o 
  -4   2   9      285.59      290.40      8.54 o 
  -3   2   9       47.33       50.54      5.98 o 
  -2   2   9       45.98       41.58      2.86 o 
  -1   2   9      285.67      277.50      8.15 o 
   0   2   9       25.27       21.78      4.69 o 
   1   2   9      319.92      326.47      5.70 o 
   2   2   9       28.49       24.87      6.71 o 
   3   2   9      320.26      316.58      8.68 o 
   4   2   9        6.70        2.78      7.76 o 
   5   2   9       27.54       29.06      8.05 o 
   6   2   9        0.00       -1.63      8.69 o 
   7   2   9       85.15      103.15     10.39 o 
   8   2   9      231.29      229.10     19.13 o 
   9   2   9       10.17        3.58     17.12 o 
 -10   3   9        1.76       15.41     18.56 o 
  -9   3   9       27.27       48.72     13.31 o 
  -8   3   9        7.92       13.45     11.69 o 
  -7   3   9        9.31        6.58     11.04 o 
  -6   3   9        0.30        1.41      8.73 o 
  -5   3   9       61.98       53.08      9.53 o 
  -4   3   9       27.15       35.81      8.18 o 
  -3   3   9       32.15       30.89      6.39 o 
  -2   3   9      193.48      210.39      6.50 o 
  -1   3   9        0.50        3.41      4.95 o 
   0   3   9      371.09      391.53      5.82 o 
   1   3   9     1433.01     1501.17      8.42 o 
   2   3   9      198.08      221.41      7.17 o 
   3   3   9       78.52       75.08      6.98 o 
   4   3   9       48.54       58.20      7.58 o 
   5   3   9       33.46       47.28      8.03 o 
   6   3   9      112.63       98.34      9.14 o 
   7   3   9        8.61        8.31      9.26 o 
   8   3   9       19.31        8.94     16.80 o 
 -10   4   9        8.15       22.89     18.80 o 
  -9   4   9       38.02       37.53     12.74 o 
  -8   4   9       22.35       22.70     11.78 o 
  -7   4   9       64.21       63.58     11.21 o 
  -6   4   9      230.09      239.68      9.29 o 
  -5   4   9        1.27        1.67      8.93 o 
  -4   4   9        3.38        5.43      6.79 o 
  -3   4   9       84.35       84.08      8.80 o 
  -2   4   9      192.40      178.48      4.77 o 
  -1   4   9        7.47        6.11      3.80 o 
   0   4   9        1.85        4.82      3.98 o 
   1   4   9       92.58       92.35      4.06 o 
   2   4   9      145.00      160.56      6.33 o 
   3   4   9       37.74       39.15      5.73 o 
   4   4   9       59.65       71.04      6.46 o 
   5   4   9        6.86        5.99      6.58 o 
   6   4   9       90.57      102.39     12.23 o 
   7   4   9       22.49       14.24     16.39 o 
   8   4   9       14.52       13.49     17.18 o 
 -10   5   9        0.87       11.40     18.43 o 
  -9   5   9       17.07       14.62     12.82 o 
  -8   5   9        3.07        6.24     11.57 o 
  -7   5   9       22.74       18.05     10.86 o 
  -6   5   9        0.68        1.10      8.16 o 
  -5   5   9      187.81      197.99      9.72 o 
  -4   5   9      483.84      438.65      8.36 o 
  -3   5   9        2.43        3.07      8.76 o 
  -2   5   9      230.16      228.73      9.74 o 
  -1   5   9      158.35      134.20     12.67 o 
   0   5   9      293.01      331.84      5.31 o 
   1   5   9       78.27       72.15      3.40 o 
   2   5   9       11.88       10.00      3.95 o 
   3   5   9        0.50       -0.51      4.64 o 
   4   5   9        2.10        5.69      5.48 o 
   5   5   9        6.00        7.20     10.97 o 
   6   5   9        2.34        2.90     11.61 o 
   7   5   9        4.37        3.45     12.42 o 
   8   5   9        0.85       -2.06     17.87 o 
  -9   6   9       18.32       17.09     12.40 o 
  -8   6   9        7.03        7.88     11.60 o 
  -7   6   9       15.78        7.44      8.44 o 
  -6   6   9        1.44        8.92      7.96 o 
  -5   6   9        0.01       -0.35      8.66 o 
  -4   6   9        1.80        6.22      6.63 o 
  -3   6   9       35.29       26.47      6.03 o 
  -2   6   9        0.01        1.15      3.59 o 
  -1   6   9        4.22        1.36      5.71 o 
   0   6   9      272.27      270.19      4.64 o 
   1   6   9       86.34       68.58      6.64 o 
   2   6   9        4.49        4.17      1.81 o 
   3   6   9       34.69       28.75      3.98 o 
   4   6   9       99.41      101.27     11.60 o 
   5   6   9       56.58       56.94     11.73 o 
   6   6   9       11.09       12.86     11.93 o 
   7   6   9        1.90        4.84     13.00 o 
  -8   7   9        6.45       10.91     19.59 o 
  -7   7   9       45.56       37.22      8.46 o 
  -6   7   9      101.02      107.62      8.30 o 
  -5   7   9        2.40        5.14      6.94 o 
  -4   7   9        9.71       15.50      6.48 o 
  -3   7   9       27.02       25.23      5.75 o 
  -2   7   9       14.57       14.19      3.54 o 
  -1   7   9        3.12        2.10      3.40 o 
   0   7   9       16.32       19.91      3.09 o 
   1   7   9       11.64       19.46      5.25 o 
   2   7   9       63.27       70.99     10.24 o 
   3   7   9       24.20       23.71     10.51 o 
   4   7   9      251.95      266.96     12.66 o 
   5   7   9       85.41       88.36     12.14 o 
   6   7   9        0.44        4.50     12.31 o 
   7   7   9       23.50       41.29     13.13 o 
  -8   8   9       18.95       25.39     19.77 o 
  -7   8   9       65.05       70.96     14.46 o 
  -6   8   9        0.89        2.43     10.85 o 
  -5   8   9       11.70       -2.59      9.73 o 
  -4   8   9       25.40       34.09      9.99 o 
  -3   8   9       75.62       87.38      8.97 o 
  -2   8   9       42.39       39.52      6.89 o 
  -1   8   9        0.40        0.46      2.06 o 
   0   8   9      137.54      139.53      8.73 o 
   1   8   9        3.01        0.07      9.16 o 
   2   8   9        6.39        6.55      9.83 o 
   3   8   9      115.74      110.39     11.03 o 
   4   8   9       67.98       74.01     11.58 o 
   5   8   9       11.51       17.56     11.63 o 
   6   8   9        5.99        7.51     12.05 o 
   7   8   9       20.37       27.20     13.61 o 
  -8   9   9        0.02        6.81     18.74 o 
  -7   9   9        0.95       -1.58     11.09 o 
  -6   9   9        5.15        7.63      8.72 o 
  -5   9   9       24.41       19.02     10.40 o 
  -4   9   9       75.77       52.78     10.33 o 
  -3   9   9     1118.73     1116.22     35.31 o 
  -2   9   9        7.00        8.70      5.74 o 
  -1   9   9       81.47       61.26     14.59 o 
   0   9   9        6.25        3.79      8.53 o 
   1   9   9       17.24       13.20      9.14 o 
   2   9   9        0.96        7.86      9.56 o 
   3   9   9        1.11       -2.65     10.44 o 
   4   9   9      305.60      284.85     13.11 o 
   5   9   9       21.96       29.77     12.46 o 
   6   9   9        7.03       13.97     12.54 o 
  -7  10   9        0.17        3.12     11.32 o 
  -6  10   9        5.30       10.22      8.81 o 
  -5  10   9        0.45        1.46     10.36 o 
  -4  10   9      103.87      106.42     10.97 o 
  -3  10   9      149.21      142.35     10.98 o 
  -2  10   9       13.83       21.12     10.12 o 
  -1  10   9        0.79       -4.66     13.81 o 
   0  10   9        9.76       10.34      8.46 o 
   1  10   9       58.41       64.82      9.13 o 
   2  10   9        4.40        0.93      9.87 o 
   3  10   9      151.49      154.22     11.63 o 
   4  10   9      163.15      190.11     18.00 o 
   5  10   9       42.33       36.72     12.76 o 
   6  10   9        0.12        6.61     13.43 o 
  -7  11   9       25.39       44.58     12.64 o 
  -6  11   9        1.08        3.72      9.07 o 
  -5  11   9       29.43       34.94      9.10 o 
  -4  11   9       33.50       36.94     10.76 o 
  -3  11   9      213.77      190.73     11.61 o 
  -2  11   9        1.16       -3.22     10.38 o 
  -1  11   9        0.03       -0.29      7.69 o 
   0  11   9       66.73       68.52     15.90 o 
   1  11   9       15.10       19.39      9.09 o 
   2  11   9        0.85       -1.87      9.85 o 
   3  11   9        5.50       10.53     10.56 o 
   4  11   9       27.62       22.44     11.43 o 
   5  11   9       20.00       28.66     12.62 o 
  -7  12   9       51.76       84.68     19.00 o 
  -6  12   9        9.92       -7.78     12.18 o 
  -5  12   9       13.97       28.95      9.04 o 
  -4  12   9       42.77       26.74     10.59 o 
  -3  12   9        1.37        9.08     10.49 o 
  -2  12   9        0.00        0.50     10.42 o 
  -1  12   9       17.56       17.43     14.29 o 
   0  12   9      142.96      149.86     16.00 o 
   1  12   9       80.94       86.12     10.03 o 
   2  12   9        4.36        9.14      9.80 o 
   3  12   9       22.55       26.29     11.08 o 
   4  12   9        5.64        5.04     11.28 o 
   5  12   9        2.74        7.42     16.87 o 
  -6  13   9        6.26        7.41     17.31 o 
  -5  13   9        6.33        6.24     11.99 o 
  -4  13   9        1.91       -1.59     10.81 o 
  -3  13   9       15.97       16.59     10.77 o 
  -2  13   9        1.03       -0.88     10.58 o 
  -1  13   9        8.86       -1.19     14.28 o 
   0  13   9        0.93        3.14     14.81 o 
   1  13   9        0.03        6.70     15.25 o 
   2  13   9       13.73       10.70     10.01 o 
   3  13   9        1.38        0.44     11.00 o 
   4  13   9        0.77       -1.23     11.63 o 
  -4  14   9        0.62       -1.84     18.23 o 
  -3  14   9        1.78       10.60     11.31 o 
  -2  14   9        0.22       -1.47     10.78 o 
  -1  14   9       15.31       28.10     14.94 o 
   0  14   9       66.22       52.76     15.63 o 
   1  14   9       18.14        5.80     15.84 o 
   2  14   9        0.78       14.52     16.39 o 
   3  14   9        7.99        8.18     11.65 o 
   4  14   9       23.43       23.58     15.74 o 
  -1  15   9        0.15       -1.33     15.24 o 
   0  15   9        0.26        1.98     16.05 o 
   1  15   9        5.37       15.70     16.79 o 
   2  15   9        5.55        9.48     16.76 o 
   1  16   9        1.18        7.38     17.14 o 
  -9   0  10       25.74       31.81     18.68 o 
  -8   0  10       49.72       65.56     17.87 o 
  -7   0  10     1794.04     1761.30     28.13 o 
  -6   0  10       77.67       71.44     16.34 o 
  -5   0  10        0.00        3.96      5.91 o 
  -4   0  10       31.59       28.10      5.53 o 
  -3   0  10      133.95      167.88     13.47 o 
  -2   0  10      208.56      263.50     17.13 o 
  -1   0  10     1094.17     1029.69     29.60 o 
   0   0  10      653.62      670.43     14.24 o 
   1   0  10     1568.06     1569.66     18.27 o 
   2   0  10       91.75      117.24     11.45 o 
   3   0  10      324.82      339.23     13.82 o 
   4   0  10        1.41        4.19     11.69 o 
   5   0  10       73.11       85.75     12.67 o 
   6   0  10       51.85       39.12     13.46 o 
   7   0  10      475.18      464.26     18.05 o 
   8   0  10        5.79        5.13     14.97 o 
  -9   1  10        1.77       10.64     13.02 o 
  -8   1  10        6.71        4.07     12.18 o 
  -7   1  10      247.27      237.57     13.04 o 
  -6   1  10      524.60      552.56     13.78 o 
  -5   1  10        3.07        3.74      3.76 o 
  -4   1  10       23.38       31.49      5.89 o 
  -3   1  10      379.57      393.01     10.33 o 
  -2   1  10        0.95        4.88      3.48 o 
  -1   1  10      191.58      184.59      8.25 o 
   0   1  10     2545.94     2628.20     22.24 o 
   1   1  10       64.57       83.77      7.53 o 
   2   1  10       34.95       43.21      7.64 o 
   3   1  10       10.84       11.13      7.83 o 
   4   1  10        0.01        0.70      8.58 o 
   5   1  10        1.56        3.28      8.63 o 
   6   1  10        2.36       -3.60      9.17 o 
   7   1  10      102.56      111.61     10.51 o 
   8   1  10       43.21       48.00     11.11 o 
   9   1  10       16.74       26.71     16.98 o 
 -10   2  10       91.82       84.20     19.64 o 
  -9   2  10        0.15        1.78     13.03 o 
  -8   2  10       34.82       26.88     11.87 o 
  -7   2  10       78.77       69.88     11.83 o 
  -6   2  10      604.81      586.42     11.49 o 
  -5   2  10      108.95       98.18      7.15 o 
  -4   2  10      127.21      122.42      6.79 o 
  -3   2  10        1.13        1.86      5.95 o 
  -2   2  10       72.98       77.19      3.69 o 
  -1   2  10       59.30       62.61      7.23 o 
   0   2  10       17.85       18.62      6.81 o 
   1   2  10      263.33      266.26      8.25 o 
   2   2  10        0.19        0.20      7.32 o 
   3   2  10       40.32       44.85      7.48 o 
   4   2  10      243.44      243.38      9.35 o 
   5   2  10       14.38       10.10      8.18 o 
   6   2  10       21.63       21.83      8.95 o 
   7   2  10       42.16       39.63      9.57 o 
   8   2  10       15.75       16.74     16.85 o 
 -10   3  10       46.94       59.02     19.11 o 
  -9   3  10       16.23       26.03     13.34 o 
  -8   3  10       29.86       32.13     11.96 o 
  -7   3  10        0.23       -5.33     11.22 o 
  -6   3  10       36.93       32.52      8.87 o 
  -5   3  10      334.39      353.25      8.42 o 
  -4   3  10        0.59       -0.69      7.80 o 
  -3   3  10      885.63      853.46      9.41 o 
  -2   3  10        7.58        8.43      2.58 o 
  -1   3  10       31.67       23.36      7.25 o 
   0   3  10      230.55      224.81      7.53 o 
   1   3  10       27.75       30.59      4.73 o 
   2   3  10      134.61      140.24      7.31 o 
   3   3  10      129.70      124.39      7.61 o 
   4   3  10       28.45       28.20      7.48 o 
   5   3  10        1.37       -2.67      7.68 o 
   6   3  10      107.44       90.51      9.07 o 
   7   3  10        0.00       -3.87     15.66 o 
   8   3  10        2.71        6.42     17.39 o 
 -10   4  10       56.75       83.59     19.34 o 
  -9   4  10       39.67       59.53     13.03 o 
  -8   4  10        0.04        9.92     11.56 o 
  -7   4  10       41.61       36.84     11.19 o 
  -6   4  10       11.86       17.79      8.38 o 
  -5   4  10        6.79        0.70      7.38 o 
  -4   4  10      187.19      190.53      7.69 o 
  -3   4  10       47.51       49.63      8.73 o 
  -2   4  10       56.50       48.46      5.10 o 
  -1   4  10       21.72       19.25      6.92 o 
   0   4  10       14.95       22.01      4.47 o 
   1   4  10        7.73        9.06      4.15 o 
   2   4  10       14.94       16.74      6.04 o 
   3   4  10       34.14       35.51      6.56 o 
   4   4  10      136.24      135.28     11.43 o 
   5   4  10        1.67        1.03      7.24 o 
   6   4  10       62.13       59.81     16.37 o 
   7   4  10        5.50        6.04     16.80 o 
   8   4  10        1.95        0.94     17.19 o 
 -10   5  10       10.52       31.74     18.87 o 
  -9   5  10       16.60       27.13     12.95 o 
  -8   5  10        6.44        3.62     11.69 o 
  -7   5  10        1.94        9.29      8.89 o 
  -6   5  10        7.26        5.65      8.17 o 
  -5   5  10      397.02      377.85      8.88 o 
  -4   5  10      330.24      319.33      8.53 o 
  -3   5  10      288.56      279.88     17.62 o 
  -2   5  10       11.59       10.23      5.16 o 
  -1   5  10       96.34      109.69      7.15 o 
   0   5  10      268.83      268.28      5.30 o 
   1   5  10      100.49      108.59      4.08 o 
   2   5  10       51.09       43.19      5.11 o 
   3   5  10        0.00        0.63      6.10 o 
   4   5  10        3.02        0.68      5.48 o 
   5   5  10        2.41       -2.51     11.41 o 
   6   5  10        0.30       12.16     16.91 o 
   7   5  10        7.39       11.44     17.32 o 
  -9   6  10        0.39       12.63     16.16 o 
  -8   6  10       49.34       60.05     11.66 o 
  -7   6  10       27.29       17.07      8.56 o 
  -6   6  10      110.02      109.72      8.55 o 
  -5   6  10       42.55       58.50      7.47 o 
  -4   6  10      169.74      195.68      7.64 o 
  -3   6  10      267.11      259.47      7.36 o 
  -2   6  10       12.45       14.08      9.35 o 
  -1   6  10        2.14        0.57      6.19 o 
   0   6  10       14.58       20.25      4.02 o 
   1   6  10        4.74        4.92      2.61 o 
   2   6  10       94.69       94.86     14.28 o 
   3   6  10        1.24        1.25     10.55 o 
   4   6  10        0.07       -1.48     10.69 o 
   5   6  10        8.52       15.71     11.88 o 
   6   6  10        8.28       15.98     12.03 o 
   7   6  10        9.10       11.66     13.06 o 
  -8   7  10        0.29       -1.68     19.51 o 
  -7   7  10        0.31        1.07     11.48 o 
  -6   7  10       30.52       29.60      7.10 o 
  -5   7  10       48.37       53.00      7.26 o 
  -4   7  10       49.82       44.16      6.65 o 
  -3   7  10        0.01        4.10      5.98 o 
  -2   7  10      256.85      243.56      5.33 o 
  -1   7  10        1.41        3.59      5.90 o 
   0   7  10       60.47       55.41      6.86 o 
   1   7  10        0.03        1.89     14.83 o 
   2   7  10       18.87       25.18     10.00 o 
   3   7  10       13.59       12.60     10.47 o 
   4   7  10       48.01       46.09     12.38 o 
   5   7  10       18.88       15.58     12.05 o 
   6   7  10        0.83        8.64     12.91 o 
   7   7  10        0.30       -3.98     13.51 o 
  -8   8  10       19.06       30.39     20.38 o 
  -7   8  10       35.33       51.64     11.98 o 
  -6   8  10        0.66        2.05      8.56 o 
  -5   8  10       68.43       54.86     10.53 o 
  -4   8  10        4.69        4.81     10.05 o 
  -3   8  10      229.83      251.21     11.44 o 
  -2   8  10        4.36        4.58      4.99 o 
  -1   8  10       17.73       12.71     14.75 o 
   0   8  10       28.46       38.32     15.09 o 
   1   8  10      195.57      191.76     14.53 o 
   2   8  10        0.41       -3.06      9.75 o 
   3   8  10       12.80       15.40     10.54 o 
   4   8  10       95.46      118.04     12.28 o 
   5   8  10       18.60       26.42     11.65 o 
   6   8  10       41.19       48.09     12.46 o 
  -8   9  10       13.72       13.45     19.15 o 
  -7   9  10       27.07       41.97      9.63 o 
  -6   9  10       27.29       37.87      9.05 o 
  -5   9  10        9.79       16.88     10.33 o 
  -4   9  10       86.95       83.17     10.87 o 
  -3   9  10       86.05      118.57     11.09 o 
  -2   9  10       28.50       38.93     12.89 o 
  -1   9  10       51.07       41.18     14.91 o 
   0   9  10       26.36       28.26     15.00 o 
   1   9  10       17.33       27.14      9.37 o 
   2   9  10       12.68        2.61      9.81 o 
   3   9  10        2.55        7.24     10.77 o 
   4   9  10       23.60       33.70     11.93 o 
   5   9  10        0.72        2.98     12.09 o 
   6   9  10        7.23       12.71     13.01 o 
  -8  10  10        0.80        2.03     16.87 o 
  -7  10  10        0.72        6.11      9.44 o 
  -6  10  10        0.25        2.69      8.93 o 
  -5  10  10       19.40       17.83     10.66 o 
  -4  10  10        3.63        2.99     10.34 o 
  -3  10  10        9.11       22.27     10.66 o 
  -2  10  10       29.95       24.13     10.41 o 
  -1  10  10       13.77        4.91     14.52 o 
   0  10  10        3.69        2.40      8.10 o 
   1  10  10       56.54       67.57      9.44 o 
   2  10  10        0.11        4.15      9.71 o 
   3  10  10       18.93       12.89     11.05 o 
   4  10  10       76.84       90.50     12.51 o 
   5  10  10       17.82       32.54     12.36 o 
   6  10  10        5.48        8.67     19.06 o 
  -7  11  10        4.63        0.32      9.76 o 
  -6  11  10       40.18       46.99      9.61 o 
  -5  11  10       23.56       28.52     10.94 o 
  -4  11  10       47.32       40.41     10.82 o 
  -3  11  10       45.29       44.19     10.87 o 
  -2  11  10       29.63       26.88     10.70 o 
  -1  11  10        0.07        0.41     14.90 o 
   0  11  10        1.41        1.23      8.77 o 
   1  11  10       39.87       43.35      9.46 o 
   2  11  10        6.86        9.95     10.09 o 
   3  11  10        1.88        6.15     12.63 o 
   4  11  10       50.89       52.79     12.23 o 
   5  11  10        4.90       17.73     13.54 o 
  -6  12  10        0.28        5.20      9.68 o 
  -5  12  10       12.32        3.93     11.18 o 
  -4  12  10        0.32       -3.34     10.67 o 
  -3  12  10        0.54        1.31     10.81 o 
  -2  12  10       32.54       19.91     10.79 o 
  -1  12  10        2.23       -3.40     14.98 o 
   0  12  10       16.47       26.59     15.59 o 
   1  12  10       18.17       19.56      9.47 o 
   2  12  10        0.04        2.00     10.08 o 
   3  12  10        5.54        0.64     11.05 o 
   4  12  10        7.85       14.17     11.77 o 
   5  12  10       10.71       17.31     16.96 o 
  -6  13  10        0.18        9.51     17.45 o 
  -5  13  10        6.65       10.96     12.15 o 
  -4  13  10        0.24        0.80     11.15 o 
  -3  13  10        0.03        0.05     10.95 o 
  -2  13  10        1.91       -1.78     10.75 o 
  -1  13  10        7.92        5.19     15.00 o 
   0  13  10        3.96       -4.05     15.16 o 
   1  13  10        8.55        2.70     15.74 o 
   2  13  10        1.69        4.75     10.15 o 
   3  13  10        4.11        8.29     11.26 o 
   4  13  10        0.34        0.81     15.56 o 
  -5  14  10        8.22       15.94     16.89 o 
  -3  14  10        5.98       13.09     11.45 o 
  -2  14  10        1.33        2.55     11.45 o 
  -1  14  10        2.09       -3.25     15.48 o 
   0  14  10        4.18       18.10     16.09 o 
   1  14  10        0.69       -4.26     16.49 o 
   2  14  10        1.29       11.66     17.89 o 
   4  14  10        1.64       -3.59     15.76 o 
  -2  15  10        0.17        9.34     15.39 o 
  -1  15  10        0.13        0.39     15.88 o 
   0  15  10        0.85        9.67     16.57 o 
   1  15  10        1.45       16.09     17.77 o 
   0  16  10        1.14        4.51     16.63 o 
  -9   1  11       10.83       14.13     12.85 o 
  -8   1  11        0.14        3.91     12.10 o 
  -7   1  11       43.51       48.48     12.11 o 
  -6   1  11       82.68       96.67      6.48 o 
  -5   1  11      199.43      189.22      7.10 o 
  -4   1  11       73.57       70.56      6.24 o 
  -3   1  11      135.15      125.35      9.58 o 
  -2   1  11      167.07      170.23      5.30 o 
  -1   1  11      458.39      463.77     10.04 o 
   0   1  11      146.13      158.86      8.22 o 
   1   1  11       34.55       32.19      7.96 o 
   2   1  11       31.31       32.98      7.76 o 
   3   1  11        0.20       -1.95      8.20 o 
   4   1  11      140.85      131.31      9.17 o 
   5   1  11        2.53        2.56      8.73 o 
   6   1  11        0.00       -2.10      9.18 o 
   7   1  11       13.14       17.61     10.09 o 
   8   1  11        0.49        7.96     16.44 o 
  -9   2  11       45.35       59.99     13.65 o 
  -8   2  11        5.03        4.05     12.12 o 
  -7   2  11        0.21        3.86     11.55 o 
  -6   2  11       47.45       44.62      6.48 o 
  -5   2  11        7.19        8.89      7.57 o 
  -4   2  11        9.41       12.17      6.40 o 
  -3   2  11       74.31       80.72      9.47 o 
  -2   2  11      389.36      430.15      5.67 o 
  -1   2  11       32.90       34.04      7.91 o 
   0   2  11        3.16       -0.58      7.54 o 
   1   2  11      739.24      710.53     10.60 o 
   2   2  11       17.52       18.21      7.22 o 
   3   2  11        1.56        2.06      7.82 o 
   4   2  11       52.38       48.24      8.02 o 
   5   2  11       17.59        7.48      8.40 o 
   6   2  11        2.55       -5.03      9.04 o 
   7   2  11        1.41       -0.49     15.61 o 
   8   2  11        1.53       -0.45     16.71 o 
  -9   3  11       10.67       17.31     13.27 o 
  -8   3  11        0.63        7.16     11.93 o 
  -7   3  11        6.70        2.27     11.50 o 
  -6   3  11      126.52      124.20      7.05 o 
  -5   3  11      183.83      184.44      7.81 o 
  -4   3  11       73.72       62.96      8.33 o 
  -3   3  11        6.64        9.27      6.65 o 
  -2   3  11      147.62      136.12      4.12 o 
  -1   3  11        2.94        5.97      7.45 o 
   0   3  11      177.68      166.20      8.12 o 
   1   3  11        0.09        2.79      6.76 o 
   2   3  11       14.38       14.63      7.16 o 
   3   3  11        2.88        3.01      7.30 o 
   4   3  11        6.45        3.29      7.38 o 
   5   3  11        0.00        2.71      7.77 o 
   6   3  11       16.00        2.06     15.47 o 
   7   3  11        5.55       17.20     16.50 o 
   8   3  11       37.85       46.83     18.68 o 
 -10   4  11        0.11        6.87     18.10 o 
  -9   4  11        4.16        8.91     12.90 o 
  -8   4  11       32.43       47.25     12.05 o 
  -7   4  11       35.75       24.02      9.14 o 
  -6   4  11       44.44       40.54      7.45 o 
  -5   4  11        2.37       -1.55      7.25 o 
  -4   4  11      547.88      540.86     11.51 o 
  -3   4  11        2.34        3.71      6.89 o 
  -2   4  11      102.18       90.80      5.99 o 
  -1   4  11      304.28      293.53     11.78 o 
   0   4  11       93.29       95.99      7.24 o 
   1   4  11       11.56        9.60      4.54 o 
   2   4  11        2.02        2.87      6.42 o 
   3   4  11       11.67        6.82      6.49 o 
   4   4  11       21.75       23.90      7.05 o 
   5   4  11        4.94        2.87     14.92 o 
   6   4  11       25.20       13.68     15.87 o 
   7   4  11       18.81       11.78     17.42 o 
 -10   5  11       16.72       27.45     18.72 o 
  -9   5  11        1.54       16.35     17.09 o 
  -8   5  11        4.75       10.77     11.78 o 
  -7   5  11       20.03       20.76      9.03 o 
  -6   5  11        1.46        6.23      7.51 o 
  -5   5  11      114.74      122.63      7.78 o 
  -4   5  11       56.53       55.44      7.16 o 
  -3   5  11       58.82       57.98      5.15 o 
  -2   5  11       49.20       49.63      6.64 o 
  -1   5  11        4.82       10.38      9.21 o 
   0   5  11       16.25       17.42      4.55 o 
   1   5  11       18.41       23.53      4.04 o 
   2   5  11       22.07       28.52      5.59 o 
   3   5  11        0.33       -0.92      5.83 o 
   4   5  11       24.68       26.59     15.28 o 
   5   5  11       49.92       51.88     15.87 o 
   6   5  11        3.64       19.66     17.02 o 
   7   5  11        1.65        4.78     17.36 o 
  -8   6  11        3.34       11.05     11.83 o 
  -7   6  11       38.82       34.11      7.38 o 
  -6   6  11      133.99      134.01      8.33 o 
  -5   6  11      212.94      217.30      7.99 o 
  -4   6  11      193.05      176.73      7.73 o 
  -3   6  11       64.05       57.16     10.14 o 
  -2   6  11        7.71        9.20     14.13 o 
  -1   6  11       28.58       17.34     14.41 o 
   0   6  11       31.17       23.11      4.12 o 
   1   6  11      134.65      149.08      5.48 o 
   2   6  11      105.00      101.30      4.50 o 
   3   6  11       47.16       48.41     15.24 o 
   4   6  11        9.54      -10.25     15.92 o 
   5   6  11        3.32        3.56     16.72 o 
   6   6  11        0.12       19.87     17.63 o 
   7   6  11        7.76       11.83     17.79 o 
  -8   7  11        0.38        2.56     20.09 o 
  -7   7  11        7.52        7.82      8.97 o 
  -6   7  11       14.32       19.86     10.43 o 
  -5   7  11       89.61       89.57      7.66 o 
  -4   7  11       43.37       37.87      6.81 o 
  -3   7  11      710.54      680.67     23.42 o 
  -2   7  11       81.71      104.65     15.28 o 
  -1   7  11       23.02       41.23     15.19 o 
   0   7  11      211.89      223.73     17.13 o 
   1   7  11      117.35      130.24     16.04 o 
   2   7  11        2.03        6.73     15.78 o 
   3   7  11        7.50       12.73     11.02 o 
   4   7  11        2.61        2.43     11.69 o 
   5   7  11       12.76       16.86     12.48 o 
   6   7  11       13.68       30.29     13.44 o 
  -8   8  11       10.09       11.42     12.23 o 
  -7   8  11        6.96        0.50      9.34 o 
  -6   8  11       24.52       23.84     10.79 o 
  -5   8  11        9.37       11.19     10.46 o 
  -4   8  11      369.27      399.80     12.49 o 
  -3   8  11       10.82       17.10     10.37 o 
  -2   8  11       23.95       14.15     10.22 o 
  -1   8  11       15.30       18.92     15.03 o 
   0   8  11       69.03       63.58     15.77 o 
   1   8  11        1.89       -1.24     14.96 o 
   2   8  11        2.55       10.89      9.92 o 
   3   8  11       19.84       32.84     11.17 o 
   4   8  11      100.25      120.78     12.39 o 
   5   8  11        7.62        4.99     12.62 o 
   6   8  11        0.08        2.66     13.00 o 
  -8   9  11        2.07       11.61     16.22 o 
  -7   9  11       18.42       25.90      9.42 o 
  -6   9  11        5.68       12.59      9.13 o 
  -5   9  11       26.30       18.98     10.54 o 
  -4   9  11       10.34       13.92     10.70 o 
  -3   9  11      676.15      659.25     28.71 o 
  -2   9  11       97.42      105.55     11.19 o 
  -1   9  11       18.00       20.81     15.21 o 
   0   9  11       34.42       22.62     15.73 o 
   1   9  11       57.52       52.09     15.62 o 
   2   9  11        8.09       10.78      9.99 o 
   3   9  11      179.83      197.23     12.25 o 
   4   9  11        8.40       13.26     11.68 o 
   5   9  11        0.17        3.79     12.06 o 
   6   9  11        6.48       12.05     18.39 o 
  -8  10  11        1.06       14.91     17.30 o 
  -7  10  11        0.12        4.99      9.73 o 
  -6  10  11       13.75       31.37      9.41 o 
  -5  10  11        3.84        4.17     10.80 o 
  -4  10  11       37.11       34.17     10.85 o 
  -3  10  11      153.72      180.38     11.96 o 
  -2  10  11      138.08      144.67     11.55 o 
  -1  10  11        4.41        0.15     15.07 o 
   0  10  11        0.10       -6.61     15.36 o 
   1  10  11        8.24        9.19      9.60 o 
   2  10  11        2.53        4.87     10.02 o 
   3  10  11        2.50        3.57     10.86 o 
   4  10  11      113.46      126.25     12.36 o 
   5  10  11       39.89       50.04     13.16 o 
  -7  11  11        2.24       13.24     10.02 o 
  -6  11  11        7.97        8.14      9.55 o 
  -5  11  11       22.30       21.14     11.17 o 
  -4  11  11        8.09       17.48     10.90 o 
  -3  11  11       26.21       30.65     11.08 o 
  -2  11  11       76.47       79.45     11.59 o 
  -1  11  11       26.63       16.90     15.55 o 
   0  11  11        8.80        8.89     15.84 o 
   1  11  11        0.10       -0.90      9.48 o 
   2  11  11        0.01        5.03     10.24 o 
   3  11  11        1.87        3.85     10.86 o 
   4  11  11       19.06       27.89     12.14 o 
   5  11  11        0.21       31.90     19.15 o 
  -6  12  11       63.93       99.79     10.44 o 
  -5  12  11       13.59       14.79     11.40 o 
  -4  12  11        0.09       -0.34     11.30 o 
  -3  12  11       23.05       21.82     11.09 o 
  -2  12  11       28.83       29.48     14.80 o 
  -1  12  11        6.04        4.17     15.16 o 
   0  12  11        0.45       11.96     16.17 o 
   1  12  11       16.76       10.30     15.92 o 
   2  12  11        4.79       10.75     10.33 o 
   3  12  11        6.36        3.25     11.17 o 
   4  12  11        0.21        8.84     12.16 o 
  -6  13  11        0.00       -7.93     17.64 o 
  -5  13  11        0.02       -3.53     15.46 o 
  -4  13  11        4.06        2.64     11.59 o 
  -3  13  11        0.16       -5.47     11.36 o 
  -2  13  11        0.27       -3.01     15.21 o 
  -1  13  11        0.72        0.33     15.55 o 
   0  13  11        5.73        3.20     16.23 o 
   1  13  11        4.27        4.75     16.87 o 
   2  13  11        0.07        3.81     17.93 o 
   3  13  11        2.41        2.32     11.54 o 
   4  13  11       13.50       34.05     17.16 o 
  -5  14  11       10.13       15.51     17.24 o 
  -4  14  11        0.72       -7.04     15.42 o 
  -3  14  11       19.46       26.00     16.10 o 
  -2  14  11        8.31       10.58     15.43 o 
  -1  14  11        0.52        7.04     15.99 o 
   0  14  11        0.66       13.09     16.83 o 
   1  14  11        6.59        5.44     16.76 o 
   2  14  11       13.43       27.20     17.66 o 
  -2  15  11        7.90       13.18     16.15 o 
  -1  15  11        0.34        0.26     16.78 o 
   0  15  11        2.82        3.93     16.89 o 
   1  15  11        0.28        4.49     18.12 o 
  -9   0  12        5.95       11.10     19.39 o 
  -8   0  12        5.04        0.80     17.90 o 
  -7   0  12       50.24       41.95     16.99 o 
  -6   0  12      594.44      625.78     20.59 o 
  -5   0  12       19.74       16.65     14.52 o 
  -4   0  12      108.05      114.35     14.60 o 
  -3   0  12      100.79       83.97     13.67 o 
  -2   0  12      109.41      118.44      6.57 o 
  -1   0  12       89.22       87.24     12.39 o 
   0   0  12     2482.15     2379.57     23.34 o 
   1   0  12       10.05       -3.41     11.99 o 
   2   0  12       41.98       33.80     12.30 o 
   3   0  12        2.53       -0.01     11.64 o 
   4   0  12       95.91       92.66     13.14 o 
   5   0  12       45.84       53.74     12.89 o 
   6   0  12        6.32        4.32     12.97 o 
   7   0  12       73.94       92.49     15.47 o 
  -9   1  12        0.04        8.58     12.86 o 
  -8   1  12        1.65       -1.26     12.22 o 
  -7   1  12       92.99       99.23     12.48 o 
  -6   1  12      216.32      208.85      6.87 o 
  -5   1  12       32.21       28.38      6.30 o 
  -4   1  12       20.19       18.01      9.90 o 
  -3   1  12        2.89        1.06      9.29 o 
  -2   1  12        0.50       -2.63      4.86 o 
  -1   1  12      108.62      108.67      9.11 o 
   0   1  12      621.67      589.31     19.26 o 
   1   1  12      357.17      340.56      9.87 o 
   2   1  12        5.91        4.37      8.33 o 
   3   1  12      103.29      110.07      9.22 o 
   4   1  12       67.49       64.02      8.55 o 
   5   1  12       21.49       19.72      9.09 o 
   6   1  12        0.27       -1.91      9.21 o 
   7   1  12        9.34       19.66     10.06 o 
   8   1  12        4.09        9.19     16.57 o 
  -9   2  12        0.02       -3.00     12.95 o 
  -8   2  12        9.53       16.27     12.26 o 
  -7   2  12        2.26       -7.54     11.59 o 
  -6   2  12      103.78      105.63      7.38 o 
  -5   2  12       32.16       28.28      7.54 o 
  -4   2  12        4.40        4.28      6.43 o 
  -3   2  12      509.84      536.15     14.38 o 
  -2   2  12        0.42        0.74      4.46 o 
  -1   2  12        3.64        6.73      7.97 o 
   0   2  12      196.49      168.26      8.91 o 
   1   2  12        0.04        6.19      7.94 o 
   2   2  12       19.52       27.91      7.92 o 
   3   2  12        1.91        0.66      8.19 o 
   4   2  12        8.08       11.33      8.35 o 
   5   2  12        4.27       11.45      8.61 o 
   6   2  12        0.93        3.61      9.17 o 
   7   2  12        8.88        8.73     15.62 o 
   8   2  12       22.62       13.37     17.62 o 
  -9   3  12        7.73       10.97     13.27 o 
  -8   3  12        0.38       -4.96     11.96 o 
  -7   3  12        6.94        7.40      6.77 o 
  -6   3  12      145.66      127.76      7.71 o 
  -5   3  12      113.69      110.95      7.41 o 
  -4   3  12       22.22        7.94      6.82 o 
  -3   3  12        5.95        9.49      8.97 o 
  -2   3  12      113.09      110.53      4.26 o 
  -1   3  12      632.31      632.33     19.97 o 
   0   3  12       39.18       39.33      7.70 o 
   1   3  12      121.74      125.70      8.02 o 
   2   3  12       54.21       57.34      7.69 o 
   3   3  12       86.42       80.62      8.00 o 
   4   3  12       35.17       33.36      7.95 o 
   5   3  12       13.06       23.71      8.09 o 
   6   3  12        5.64       -4.89     15.38 o 
   7   3  12        4.64        1.08     16.68 o 
   8   3  12        0.00        6.41     18.08 o 
  -9   4  12        1.56       18.37     17.33 o 
  -8   4  12        0.08        7.71     11.97 o 
  -7   4  12       37.27       40.48      7.10 o 
  -6   4  12       20.14       21.19      7.53 o 
  -5   4  12        3.25       -3.81      7.01 o 
  -4   4  12      314.77      288.47     10.25 o 
  -3   4  12      136.74      139.40      9.93 o 
  -2   4  12       34.51       28.38      8.65 o 
  -1   4  12      173.32      158.65      9.70 o 
   0   4  12       30.39       28.35      7.28 o 
   1   4  12       30.20       24.55      6.93 o 
   2   4  12        4.13        1.84      6.63 o 
   3   4  12       15.04       18.90      6.76 o 
   4   4  12       41.93       47.04      7.35 o 
   5   4  12        6.79        2.15     15.70 o 
   6   4  12        1.82        2.24     16.13 o 
   7   4  12        0.36        0.54     17.65 o 
  -9   5  12       18.62       33.24     17.33 o 
  -8   5  12        0.01       -1.05     11.72 o 
  -7   5  12        0.72       -0.11      7.34 o 
  -6   5  12       41.75       31.18      7.96 o 
  -5   5  12        7.60        7.61      7.33 o 
  -4   5  12       61.47       55.74      9.60 o 
  -3   5  12        6.21        6.17      9.59 o 
  -2   5  12        0.03        3.39      7.76 o 
  -1   5  12       67.49       73.20      7.67 o 
   0   5  12      112.37      119.01      7.33 o 
   1   5  12        8.45        5.52      6.11 o 
   2   5  12       19.51       20.76      6.87 o 
   3   5  12        2.18       -2.60     14.80 o 
   4   5  12        7.97       10.17     15.61 o 
   5   5  12        0.14       -0.52     15.61 o 
   6   5  12       14.21        7.60     17.24 o 
   7   5  12        7.45        8.68     17.37 o 
  -8   6  12        2.82        0.84     11.26 o 
  -7   6  12        1.75        0.98      7.21 o 
  -6   6  12       36.83       55.48      7.77 o 
  -5   6  12       43.09       41.17      7.59 o 
  -4   6  12       49.76       64.23      7.03 o 
  -3   6  12        1.97        1.64      9.85 o 
  -2   6  12      486.71      481.76     18.19 o 
  -1   6  12       12.51       17.55     14.74 o 
   0   6  12       30.29       30.90      6.46 o 
   1   6  12       65.34       52.99      5.62 o 
   2   6  12       87.64       92.67     16.50 o 
   3   6  12        0.27        4.71     15.79 o 
   4   6  12       11.25       14.00     16.49 o 
   5   6  12        7.89       10.43     17.13 o 
   6   6  12        6.44       12.33     17.60 o 
  -8   7  12        6.81       20.24     11.96 o 
  -7   7  12        5.45        7.29      8.91 o 
  -6   7  12       12.16        8.98     10.40 o 
  -5   7  12       33.29       26.74     10.37 o 
  -4   7  12       93.93       98.98      7.28 o 
  -3   7  12      133.98      154.46     11.11 o 
  -2   7  12      302.64      317.48     17.48 o 
  -1   7  12        3.64       -1.03     14.97 o 
   0   7  12        0.94       -5.92     15.46 o 
   1   7  12      147.74      147.19     16.28 o 
   2   7  12       47.40       56.95     16.03 o 
   3   7  12        0.50        0.95     15.90 o 
   4   7  12        8.47       33.27     16.37 o 
   5   7  12       21.14       16.48     17.11 o 
   6   7  12        7.35        7.48     17.74 o 
  -8   8  12        0.01        6.29     11.30 o 
  -7   8  12        0.16       10.04      9.22 o 
  -6   8  12       37.93       38.68     10.51 o 
  -5   8  12        5.54       21.74     10.18 o 
  -4   8  12        7.30        8.76     10.23 o 
  -3   8  12       62.80       74.80     10.82 o 
  -2   8  12      144.40      132.47     15.79 o 
  -1   8  12        0.39       -0.80     15.28 o 
   0   8  12       37.89       48.45     16.01 o 
   1   8  12       19.87       30.40     15.50 o 
   2   8  12        5.35        4.24     16.29 o 
   3   8  12        1.42       10.15     16.21 o 
   4   8  12       96.62       95.01     17.77 o 
   5   8  12        7.72        3.28     17.27 o 
  -8   9  12        2.97       13.32     11.96 o 
  -7   9  12        0.19        9.53      9.77 o 
  -6   9  12        0.30       -3.43     10.69 o 
  -5   9  12        0.09        0.30     10.55 o 
  -4   9  12        0.00        8.75     10.56 o 
  -3   9  12       15.51       36.17     10.93 o 
  -2   9  12        1.49       10.28     14.95 o 
  -1   9  12       23.23       32.18     15.70 o 
   0   9  12        4.36       -1.08     15.58 o 
   1   9  12       10.71        6.00     16.03 o 
   2   9  12        5.69        4.61     16.31 o 
   3   9  12        1.13       -6.69     16.69 o 
   4   9  12        3.74       15.21     11.69 o 
   5   9  12       22.27       31.46     13.25 o 
  -7  10  12        0.52        3.83     10.03 o 
  -6  10  12        6.44       15.02     11.25 o 
  -5  10  12       27.96       30.16     11.15 o 
  -4  10  12        1.98        7.44     10.94 o 
  -3  10  12       94.71       90.84     11.72 o 
  -2  10  12       96.04      117.12     16.22 o 
  -1  10  12       12.77       28.24     16.09 o 
   0  10  12        1.45        9.15     16.30 o 
   1  10  12       27.09       25.53     16.76 o 
   2  10  12       40.10       29.88     16.93 o 
   3  10  12        1.80       12.70     10.99 o 
   4  10  12        3.73       20.30     12.13 o 
   5  10  12       16.20       34.73     19.14 o 
  -7  11  12        1.01       -3.23     16.87 o 
  -6  11  12        5.00       12.78      9.71 o 
  -5  11  12       12.11        9.01     11.43 o 
  -4  11  12        2.13        5.85     11.27 o 
  -3  11  12       29.38       30.95     11.81 o 
  -2  11  12       52.34       59.84     16.04 o 
  -1  11  12        7.65       13.15     15.88 o 
   0  11  12       70.53       72.85     17.05 o 
   1  11  12        7.24       10.25     16.95 o 
   2  11  12        7.91        8.69     10.54 o 
   3  11  12       22.43       20.23     11.20 o 
   4  11  12        0.50       23.99     13.93 o 
  -6  12  12        4.05       12.26     12.47 o 
  -5  12  12        4.20       13.53     11.75 o 
  -4  12  12        0.14        4.86     11.46 o 
  -3  12  12       19.39       30.70     11.62 o 
  -2  12  12        0.09        6.70     15.35 o 
  -1  12  12        9.06       21.79     16.22 o 
   0  12  12        0.52        5.17     16.64 o 
   1  12  12        0.39        3.13     17.41 o 
   2  12  12        5.15        1.04     10.66 o 
   3  12  12        0.11        9.04     11.90 o 
   4  12  12       58.96       65.69     16.61 o 
  -5  13  12       15.38       23.75     16.30 o 
  -4  13  12        0.67        0.75     11.84 o 
  -3  13  12        0.71        3.39     11.92 o 
  -2  13  12       48.45       36.93     16.43 o 
  -1  13  12        1.57        8.21     16.45 o 
   0  13  12        0.06       11.49     17.26 o 
   1  13  12        2.45       -1.57     17.05 o 
   2  13  12        2.88        9.86     17.23 o 
   3  13  12        2.43       21.45     15.05 o 
   4  13  12        0.08       14.74     16.62 o 
  -4  14  12        0.54        1.73     16.23 o 
  -3  14  12        0.00        9.83     16.68 o 
  -2  14  12        1.63       -7.89     16.52 o 
  -1  14  12        0.13       -1.24     16.49 o 
   0  14  12        0.16       -3.86     17.29 o 
   1  14  12       15.20       21.64     18.39 o 
  -2  15  12        0.10        5.38     16.83 o 
  -1  15  12        0.25       10.00     17.17 o 
  -9   1  13        2.43        5.64     13.87 o 
  -8   1  13        9.73       10.68     12.67 o 
  -7   1  13       18.48       17.56     11.71 o 
  -6   1  13        2.12       11.68     10.85 o 
  -5   1  13       47.89       42.37     10.51 o 
  -4   1  13        8.96        9.18      9.97 o 
  -3   1  13       12.77        4.78      9.47 o 
  -2   1  13       83.99       85.50      5.68 o 
  -1   1  13        5.80        7.34      8.66 o 
   0   1  13       27.47       25.86      8.88 o 
   1   1  13       56.53       64.07      8.59 o 
   2   1  13       39.20       46.75      8.92 o 
   3   1  13        0.34       -2.34      8.35 o 
   4   1  13       58.08       52.00      8.92 o 
   5   1  13        0.67        2.58      9.15 o 
   6   1  13        0.13        8.66      9.32 o 
   7   1  13        6.15       12.07     15.94 o 
   8   1  13       22.65       27.02     16.87 o 
  -9   2  13       13.18       13.02     13.38 o 
  -8   2  13        7.53       10.74     12.42 o 
  -7   2  13       24.96       16.08      9.58 o 
  -6   2  13      141.52      131.59      8.01 o 
  -5   2  13       11.02       10.89      6.54 o 
  -4   2  13       31.20       26.21     10.13 o 
  -3   2  13       32.87       33.16      9.55 o 
  -2   2  13       12.52       17.87      4.82 o 
  -1   2  13        2.03        2.91      8.32 o 
   0   2  13        2.30        0.67      8.36 o 
   1   2  13        0.08        3.63      8.32 o 
   2   2  13       44.48       35.62      8.44 o 
   3   2  13      107.59      114.55      8.50 o 
   4   2  13        0.28        5.33      8.50 o 
   5   2  13       55.38       55.42      9.20 o 
   6   2  13        0.62        7.71     14.96 o 
   7   2  13       45.99       44.29     17.10 o 
   8   2  13       35.90       36.80     17.75 o 
  -9   3  13       13.30       25.55     18.50 o 
  -8   3  13        0.68        5.70     12.34 o 
  -7   3  13        0.94        1.86      9.31 o 
  -6   3  13        0.41        2.74      6.89 o 
  -5   3  13       75.60       60.98      8.35 o 
  -4   3  13        9.75       17.33      9.75 o 
  -3   3  13        4.90        1.36      9.52 o 
  -2   3  13       22.89       15.62      4.30 o 
  -1   3  13      271.54      262.13     10.74 o 
   0   3  13        4.30        2.87      8.04 o 
   1   3  13      299.59      306.74      9.20 o 
   2   3  13       40.22       54.29      7.94 o 
   3   3  13        4.41       -0.60      7.67 o 
   4   3  13        3.81        0.28      7.83 o 
   5   3  13       12.70       12.70     15.53 o 
   6   3  13        1.13        4.37     15.84 o 
   7   3  13        0.46       11.48     17.65 o 
  -9   4  13       21.48       16.17     17.56 o 
  -8   4  13        4.51       15.68     12.22 o 
  -7   4  13        4.97        7.93      9.15 o 
  -6   4  13       41.63       31.02      7.44 o 
  -5   4  13        9.49        8.69      7.14 o 
  -4   4  13        0.20       -2.74      8.59 o 
  -3   4  13      196.35      191.77     10.43 o 
  -2   4  13      137.63      147.37      9.75 o 
  -1   4  13       11.58        1.75      8.17 o 
   0   4  13      202.95      176.42      8.64 o 
   1   4  13        1.71       -0.47      7.06 o 
   2   4  13        4.02        2.16      6.85 o 
   3   4  13       23.38       25.61      7.25 o 
   4   4  13        1.92       -1.22     15.06 o 
   5   4  13        9.80       10.22     16.06 o 
   6   4  13        0.17        4.48     16.30 o 
   7   4  13       15.75       27.48     18.41 o 
  -8   5  13       19.75       20.72     12.36 o 
  -7   5  13        0.08       -3.72      7.19 o 
  -6   5  13        8.25        9.43      7.56 o 
  -5   5  13       12.53       13.43      7.35 o 
  -4   5  13      176.61      165.06     10.36 o 
  -3   5  13        0.00        5.99     14.86 o 
  -2   5  13      386.59      377.11     10.51 o 
  -1   5  13       17.91       21.48      7.90 o 
   0   5  13        0.26       -0.29      7.07 o 
   1   5  13       44.52       44.64      6.61 o 
   2   5  13       23.17       24.97      6.50 o 
   3   5  13       16.25       15.79     15.58 o 
   4   5  13       91.77      101.56     16.82 o 
   5   5  13        0.02        2.40     16.46 o 
   6   5  13        0.31       -2.30     17.99 o 
  -8   6  13        1.01        6.09     12.80 o 
  -7   6  13        2.20       -0.26      8.80 o 
  -6   6  13        2.61        5.98      7.67 o 
  -5   6  13        2.61        6.51      7.34 o 
  -4   6  13        0.01        2.45      6.93 o 
  -3   6  13        8.37        9.66     15.51 o 
  -2   6  13       20.84       16.96     14.90 o 
  -1   6  13        4.96        1.52      7.26 o 
   0   6  13       28.86       32.62      6.68 o 
   1   6  13       39.97       30.09     15.24 o 
   2   6  13        0.22        7.38     15.45 o 
   3   6  13       40.19       32.56     16.30 o 
   4   6  13        4.35        9.42     16.31 o 
   5   6  13       23.90       23.56     17.03 o 
   6   6  13        2.87        5.78     17.56 o 
  -8   7  13        6.40        7.27     17.74 o 
  -7   7  13       19.21       22.28      8.99 o 
  -6   7  13       82.70       93.61     11.04 o 
  -5   7  13        0.96        8.17     10.49 o 
  -4   7  13       88.90      110.78     10.99 o 
  -3   7  13      164.98      170.11     16.94 o 
  -2   7  13       15.13       22.43     15.25 o 
  -1   7  13        8.86       16.22     15.69 o 
   0   7  13        2.24       -3.54     15.26 o 
   1   7  13        9.06        9.83     15.40 o 
   2   7  13       16.10       26.65     15.89 o 
   3   7  13       40.57       24.07     17.04 o 
   4   7  13       44.71       47.41     17.33 o 
   5   7  13        7.58       21.75     17.53 o 
   6   7  13        1.98        8.26     18.69 o 
  -8   8  13        2.96        9.68     11.46 o 
  -7   8  13       47.91       56.59      9.92 o 
  -6   8  13        0.01       -1.98     10.46 o 
  -5   8  13        8.98        8.69     10.75 o 
  -4   8  13       28.79       39.71     10.90 o 
  -3   8  13      121.64      129.43     16.33 o 
  -2   8  13       78.00       88.75     16.42 o 
  -1   8  13       28.35       43.83     15.96 o 
   0   8  13       14.99       13.74     15.82 o 
   1   8  13        2.04       15.12     15.90 o 
   2   8  13        0.81        6.67     16.68 o 
   3   8  13        5.71       -0.74     16.42 o 
   4   8  13        3.57       18.54     18.42 o 
   5   8  13        7.39       11.89     18.91 o 
  -8   9  13        2.35        4.20     16.37 o 
  -7   9  13        3.28        6.40     10.00 o 
  -6   9  13        1.14        4.00     11.29 o 
  -5   9  13        9.41        3.85     10.67 o 
  -4   9  13        4.43        5.40     11.06 o 
  -3   9  13      368.33      378.86     18.97 o 
  -2   9  13        2.52        6.51     15.30 o 
  -1   9  13       98.70      102.47     16.79 o 
   0   9  13       14.47        4.39     16.47 o 
   1   9  13       34.22       15.30     16.81 o 
   2   9  13        7.23       12.24     17.08 o 
   3   9  13       19.40       20.49     17.50 o 
   4   9  13       61.00       60.58     19.52 o 
  -7  10  13        0.01        2.16     11.96 o 
  -6  10  13        5.75       16.04     11.47 o 
  -5  10  13        4.25        3.73     11.30 o 
  -4  10  13        2.36        7.43     10.86 o 
  -3  10  13      149.50      170.35     17.54 o 
  -2  10  13        0.01        9.61     16.09 o 
  -1  10  13        0.02        0.90     16.29 o 
   0  10  13        7.47       15.90     16.67 o 
   1  10  13        6.49       12.11     16.13 o 
   2  10  13       17.94        7.84     16.77 o 
   3  10  13       51.27       44.12     18.01 o 
   4  10  13       30.61       59.80     20.38 o 
  -7  11  13       19.84       27.62     17.40 o 
  -6  11  13       11.55       15.90     11.91 o 
  -5  11  13       11.67       18.97     11.98 o 
  -4  11  13       13.61       11.73     11.28 o 
  -3  11  13       70.39       74.55     16.48 o 
  -2  11  13        0.77       17.83     16.09 o 
  -1  11  13        2.90        4.05     16.31 o 
   0  11  13        0.44        3.93     17.17 o 
   1  11  13        1.52       -6.54     16.80 o 
   2  11  13        4.91        5.96     17.04 o 
   3  11  13        2.95        5.21     18.00 o 
  -6  12  13        1.75        0.20     16.75 o 
  -5  12  13        2.42       16.51     11.95 o 
  -4  12  13        8.96       15.39     12.18 o 
  -3  12  13        1.12       -3.49     15.83 o 
  -2  12  13        3.60        1.28     15.65 o 
  -1  12  13       17.63       17.65     17.09 o 
   0  12  13      134.44      126.39     18.97 o 
   1  12  13       15.84       17.96     17.55 o 
   2  12  13        4.96       15.65     18.66 o 
  -5  13  13        0.75        3.26     16.39 o 
  -4  13  13        3.06        5.71     16.48 o 
  -3  13  13        0.06       -6.86     16.40 o 
  -2  13  13        4.70       11.75     16.32 o 
  -1  13  13        5.43       19.48     17.66 o 
   0  13  13        0.00       11.02     18.16 o 
   1  13  13        0.02       11.75     18.81 o 
  -4  14  13        0.72        4.85     17.10 o 
  -3  14  13        0.75        6.80     17.56 o 
  -2  14  13        2.16        5.18     16.73 o 
  -1  14  13        0.61        7.67     18.08 o 
   0  14  13       16.60       20.99     17.86 o 
  -9   0  14        2.96       10.71     18.49 o 
  -8   0  14       46.69       45.78     18.17 o 
  -7   0  14      163.81      144.72     18.53 o 
  -6   0  14      227.88      254.60     17.88 o 
  -5   0  14        5.19        3.85     14.77 o 
  -4   0  14        0.33        3.32     14.40 o 
  -3   0  14       22.35       18.05     13.71 o 
  -2   0  14       23.95       40.81     13.42 o 
  -1   0  14        0.39       -4.86     12.97 o 
   0   0  14       16.15        7.71     12.29 o 
   1   0  14      633.33      638.30     17.41 o 
   2   0  14      160.06      185.01     14.20 o 
   3   0  14       21.48       34.12     12.60 o 
   4   0  14       17.65       24.92     13.67 o 
   5   0  14       34.92       31.98     13.89 o 
   6   0  14       22.66       30.06     14.57 o 
  -9   1  14        0.01       -8.84     18.62 o 
  -8   1  14       23.42       24.95     12.59 o 
  -7   1  14        6.14        2.95     11.57 o 
  -6   1  14      388.49      423.83     19.90 o 
  -5   1  14        2.54        3.12     10.47 o 
  -4   1  14       26.18       28.43     10.25 o 
  -3   1  14       15.20       11.49      9.54 o 
  -2   1  14       79.86       69.04      9.55 o 
  -1   1  14        0.01       -3.20      9.11 o 
   0   1  14       29.02       20.77      8.91 o 
   1   1  14      216.65      250.64     10.08 o 
   2   1  14       29.67       37.09      8.82 o 
   3   1  14        0.24        4.95      8.54 o 
   4   1  14        0.14        0.21      9.04 o 
   5   1  14        0.23       -0.74      9.01 o 
   6   1  14        3.14        4.95      9.62 o 
   7   1  14       24.87       21.44     15.74 o 
  -9   2  14       10.31       23.81     18.57 o 
  -8   2  14        1.07       -0.15     12.65 o 
  -7   2  14       10.79        9.15      9.59 o 
  -6   2  14      105.15       95.46     11.47 o 
  -5   2  14       43.61       37.76     10.79 o 
  -4   2  14       49.53       42.47     10.11 o 
  -3   2  14       17.73       16.07      9.72 o 
  -2   2  14       56.59       48.94      9.53 o 
  -1   2  14      106.91       82.07      9.18 o 
   0   2  14        0.29       -1.27      8.68 o 
   1   2  14      436.03      480.54     11.21 o 
   2   2  14        0.87        6.47      8.21 o 
   3   2  14       13.30       10.35      8.62 o 
   4   2  14       44.10       45.05      8.73 o 
   5   2  14       27.98       28.46      9.27 o 
   6   2  14        3.31        4.86     15.81 o 
   7   2  14        3.15        2.91     16.54 o 
  -9   3  14       38.86       35.11     18.31 o 
  -8   3  14       10.12       13.03     12.47 o 
  -7   3  14       13.94       10.30      9.52 o 
  -6   3  14        9.98       17.21     10.53 o 
  -5   3  14       40.14       55.74     15.56 o 
  -4   3  14        0.01        2.23      9.65 o 
  -3   3  14      213.51      224.21     11.08 o 
  -2   3  14       55.95       49.54      9.67 o 
  -1   3  14       25.25       23.45      9.05 o 
   0   3  14        0.01       -0.16      8.25 o 
   1   3  14        2.34        9.41      8.06 o 
   2   3  14        0.51       -2.07      7.84 o 
   3   3  14       65.66       61.23      8.46 o 
   4   3  14        9.01        9.43      8.22 o 
   5   3  14        1.27        0.36     15.81 o 
   6   3  14        0.37        9.75     16.23 o 
   7   3  14        0.64       10.29     17.89 o 
  -9   4  14       12.82       18.77     18.17 o 
  -8   4  14        0.25        2.81     12.38 o 
  -7   4  14        0.00        4.33      9.27 o 
  -6   4  14       15.74       17.20      7.25 o 
  -5   4  14        5.27        7.43      8.73 o 
  -4   4  14        0.06       -6.73     15.00 o 
  -3   4  14       19.86       17.62      9.42 o 
  -2   4  14       26.60       27.38      9.08 o 
  -1   4  14       57.15       47.54      8.60 o 
   0   4  14       99.87       86.83      8.49 o 
   1   4  14       15.03       14.02      7.51 o 
   2   4  14        0.05        1.51      7.12 o 
   3   4  14       12.72       14.60     15.16 o 
   4   4  14       75.98       79.35     16.56 o 
   5   4  14        5.57       -1.18     16.74 o 
   6   4  14        5.45       12.84     16.73 o 
  -8   5  14       16.08       10.74     10.12 o 
  -7   5  14        0.14        1.43      9.63 o 
  -6   5  14       28.46       16.92      7.56 o 
  -5   5  14       81.71       80.17      7.65 o 
  -4   5  14      154.92      132.50     16.58 o 
  -3   5  14      147.50      160.77     17.19 o 
  -2   5  14       71.08       53.65      8.94 o 
  -1   5  14       33.48       43.88      8.00 o 
   0   5  14       51.91       47.56      7.56 o 
   1   5  14      104.78      113.27      7.47 o 
   2   5  14        0.11        1.33     15.84 o 
   3   5  14        5.56       -6.80     16.05 o 
   4   5  14       19.80       20.27     16.66 o 
   5   5  14        5.42       14.68     17.26 o 
   6   5  14        0.04        0.25     18.46 o 
  -8   6  14       40.33       53.60     19.08 o 
  -7   6  14        2.82        9.89      8.91 o 
  -6   6  14       32.91       37.99     10.41 o 
  -5   6  14        3.29        2.18      7.28 o 
  -4   6  14       89.32       94.81     16.33 o 
  -3   6  14      109.76      102.45     16.58 o 
  -2   6  14        8.63       10.81     15.59 o 
  -1   6  14       22.22       18.43      7.64 o 
   0   6  14        8.40        5.23      6.75 o 
   1   6  14        1.33       -1.65     15.69 o 
   2   6  14       50.94       57.36     16.76 o 
   3   6  14        3.29       19.79     16.79 o 
   4   6  14        1.61        5.52     16.70 o 
   5   6  14       28.32       29.02     17.42 o 
   6   6  14        5.16        5.76     18.11 o 
  -7   7  14        0.26        0.48      9.17 o 
  -6   7  14       39.68       41.28     10.63 o 
  -5   7  14        9.18        4.36     10.45 o 
  -4   7  14        6.24        5.72     10.62 o 
  -3   7  14        8.20        3.65     15.23 o 
  -2   7  14      261.86      284.18     17.92 o 
  -1   7  14        7.87       18.62     16.38 o 
   0   7  14        4.32        3.86     15.58 o 
   1   7  14        2.59        0.04     15.91 o 
   2   7  14       39.79       52.76     17.27 o 
   3   7  14        6.63       -3.11     16.74 o 
   4   7  14       30.88       50.24     18.31 o 
   5   7  14       14.37       12.63     19.39 o 
  -7   8  14       25.74       31.59      9.86 o 
  -6   8  14        0.87       -3.38     11.14 o 
  -5   8  14        1.31       -3.69     10.71 o 
  -4   8  14        0.11        4.77     10.53 o 
  -3   8  14       50.01       79.73     16.92 o 
  -2   8  14       29.07       39.14     15.80 o 
  -1   8  14        0.88       -5.23     15.82 o 
   0   8  14        6.24        4.03     16.22 o 
   1   8  14       61.98       66.52     17.13 o 
   2   8  14        0.00        2.32     16.57 o 
   3   8  14        0.06       -0.39     17.94 o 
   4   8  14       24.19       23.98     18.07 o 
   5   8  14       15.43       18.25     18.72 o 
  -7   9  14       17.66       24.72     14.21 o 
  -6   9  14        8.55       11.16     11.25 o 
  -5   9  14        4.87       16.57     11.32 o 
  -4   9  14        5.17        6.72     11.09 o 
  -3   9  14        4.63       26.23     16.30 o 
  -2   9  14        2.88        1.79     15.94 o 
  -1   9  14       93.40       90.15     17.08 o 
   0   9  14        8.06        6.56     16.65 o 
   1   9  14        9.35       -1.06     17.14 o 
   2   9  14        3.17        2.32     17.69 o 
   3   9  14        1.27        3.71     17.36 o 
   4   9  14        0.20       13.10     19.29 o 
  -7  10  14        0.01       -3.31     16.34 o 
  -6  10  14        3.14       10.40     12.15 o 
  -5  10  14       14.00        2.68     11.48 o 
  -4  10  14        1.29       -6.08     11.08 o 
  -3  10  14       24.61       51.93     16.55 o 
  -2  10  14       13.96       10.11     15.92 o 
  -1  10  14       27.70       40.84     17.64 o 
   0  10  14        0.08       -7.25     17.35 o 
   1  10  14       27.75       38.57     17.24 o 
   2  10  14        0.65        6.43     17.57 o 
   3  10  14        5.95       12.94     17.86 o 
  -6  11  14       18.79       23.21     12.16 o 
  -5  11  14        0.45        3.45     11.87 o 
  -4  11  14        3.83        3.37     11.62 o 
  -3  11  14       40.92       47.29     16.80 o 
  -2  11  14       31.64       23.51     17.12 o 
  -1  11  14        8.83        5.19     16.45 o 
   0  11  14        7.80        3.94     16.94 o 
   1  11  14        8.52       11.30     18.52 o 
   2  11  14        0.72       -2.19     17.77 o 
  -5  12  14        0.80       -3.69     17.65 o 
  -4  12  14        1.14       -5.05     12.30 o 
  -3  12  14        8.23        6.92     17.39 o 
  -2  12  14       57.36       66.00     17.43 o 
  -1  12  14        0.13        7.87     17.87 o 
   0  12  14       20.55       37.62     18.18 o 
   1  12  14        0.04       -5.89     19.06 o 
  -4  13  14        0.16       -3.03     17.00 o 
  -3  13  14        0.21       10.28     17.01 o 
  -2  13  14        0.27       14.48     17.95 o 
  -1  13  14        0.31        3.47     18.21 o 
   0  13  14        0.14       -0.22     18.06 o 
  -9   1  15        0.52        7.34     19.66 o 
  -8   1  15       26.68       38.72     14.69 o 
  -7   1  15        0.96        4.76      9.63 o 
  -6   1  15       49.12       64.74     11.58 o 
  -5   1  15        0.21        2.36     10.56 o 
  -4   1  15        0.00        1.19     10.14 o 
  -3   1  15       30.94       31.81      9.89 o 
  -2   1  15       12.94        8.51      9.41 o 
  -1   1  15        6.19       -3.45      9.07 o 
   0   1  15      107.29      109.08      9.76 o 
   1   1  15      267.44      289.59     10.60 o 
   2   1  15       26.33       28.65      9.29 o 
   3   1  15        8.63        9.93      9.10 o 
   4   1  15       15.74       14.22      9.05 o 
   5   1  15        3.92        0.62      9.56 o 
   6   1  15        0.26        6.45     15.30 o 
   7   1  15        3.73        7.71     16.38 o 
  -9   2  15       15.94       22.71     18.36 o 
  -8   2  15       15.09       25.75     12.75 o 
  -7   2  15        4.87        2.16      9.75 o 
  -6   2  15       16.53       17.53     11.26 o 
  -5   2  15        8.65       13.60     10.62 o 
  -4   2  15       13.52       20.20     10.10 o 
  -3   2  15       16.89       16.04      9.88 o 
  -2   2  15        1.63        2.84      9.24 o 
  -1   2  15      160.78      152.28     10.10 o 
   0   2  15        0.12        5.75      8.91 o 
   1   2  15      604.72      603.55     11.86 o 
   2   2  15      115.29      123.91      9.60 o 
   3   2  15        7.81        6.73      8.99 o 
   4   2  15        1.65        3.91      8.93 o 
   5   2  15        3.69       17.14     15.15 o 
   6   2  15        3.14       -3.38     16.09 o 
   7   2  15        0.63      -13.23     16.79 o 
  -9   3  15       15.63       22.20     19.04 o 
  -8   3  15       26.75       30.03     13.17 o 
  -7   3  15       21.91       32.33      9.86 o 
  -6   3  15       12.15       17.72     11.12 o 
  -5   3  15       33.68       37.69     16.19 o 
  -4   3  15       16.24       11.30     10.18 o 
  -3   3  15        1.89       -1.71      9.33 o 
  -2   3  15       35.73       43.44      9.39 o 
  -1   3  15       17.45       25.09      9.15 o 
   0   3  15       96.92       86.45      9.29 o 
   1   3  15       37.77       41.74      8.35 o 
   2   3  15       12.01       15.56      7.97 o 
   3   3  15        6.98       11.44      8.38 o 
   4   3  15        2.44       17.74     15.79 o 
   5   3  15        7.01        7.04     16.09 o 
   6   3  15        0.00       -2.73     17.08 o 
  -9   4  15        0.11        7.67     17.79 o 
  -8   4  15        6.26       14.83     12.48 o 
  -7   4  15        0.40        8.17      9.77 o 
  -6   4  15       17.10       18.72     10.93 o 
  -5   4  15        2.61        2.31     15.74 o 
  -4   4  15       12.63       10.51     10.20 o 
  -3   4  15       28.08       21.61      9.56 o 
  -2   4  15       22.44       23.28      9.38 o 
  -1   4  15      255.27      250.81     10.28 o 
   0   4  15       29.30       33.50      8.27 o 
   1   4  15       26.94       15.49      7.90 o 
   2   4  15       13.69       16.11      7.50 o 
   3   4  15       14.79       20.78     16.12 o 
   4   4  15       26.63       32.85     16.64 o 
   5   4  15        0.36       -5.93     17.15 o 
   6   4  15        1.10       13.48     17.38 o 
  -7   5  15       21.12       17.69      9.84 o 
  -6   5  15       14.07       22.10      7.74 o 
  -5   5  15        1.26        4.80      9.56 o 
  -4   5  15        1.39        1.06     15.65 o 
  -3   5  15      113.87      108.98     10.10 o 
  -2   5  15      111.32      117.86     18.96 o 
  -1   5  15        5.38        9.65      8.14 o 
   0   5  15        0.02       -1.29      7.45 o 
   1   5  15       11.41       11.21      7.14 o 
   2   5  15        0.63       -4.32     15.48 o 
   3   5  15        0.42        3.14     16.05 o 
   4   5  15       24.32       31.88     17.52 o 
   5   5  15        1.26       -5.29     17.93 o 
   6   5  15        0.35        3.28     18.29 o 
  -7   6  15       19.95       15.49     13.03 o 
  -6   6  15       25.21       26.25     10.10 o 
  -5   6  15        3.47        5.98      9.80 o 
  -4   6  15       19.52       13.42     16.03 o 
  -3   6  15       53.41       46.88     17.03 o 
  -2   6  15        1.25       15.89     15.97 o 
  -1   6  15       58.75       53.60      9.93 o 
   0   6  15        4.88        4.06     15.69 o 
   1   6  15       37.58       55.08     16.52 o 
   2   6  15       13.54       11.66     16.84 o 
   3   6  15        0.03       10.19     16.50 o 
   4   6  15        8.28       20.29     18.23 o 
   5   6  15       14.07       23.44     19.04 o 
  -7   7  15        0.97        3.23     13.64 o 
  -6   7  15        0.00       -1.77     10.67 o 
  -5   7  15        9.61        3.84     10.53 o 
  -4   7  15        6.00        7.50     16.09 o 
  -3   7  15      109.67      110.94     17.82 o 
  -2   7  15       39.66       38.85     16.74 o 
  -1   7  15        0.27       -3.48     15.98 o 
   0   7  15       54.73       53.17     17.32 o 
   1   7  15        9.92        5.81     16.89 o 
   2   7  15       18.37       13.04     17.42 o 
   3   7  15       16.76       15.54     17.89 o 
   4   7  15        0.01       -1.19     17.81 o 
   5   7  15       13.62       21.02     18.66 o 
  -7   8  15        0.03        0.44     11.35 o 
  -6   8  15        4.47        4.19     15.08 o 
  -5   8  15        9.25       12.05     12.09 o 
  -4   8  15       60.96       41.13     16.68 o 
  -3   8  15        0.01       12.16     16.33 o 
  -2   8  15       43.74       50.08     16.59 o 
  -1   8  15        1.88        6.16     16.92 o 
   0   8  15       23.25       20.71     17.06 o 
   1   8  15        0.98        5.00     16.75 o 
   2   8  15        1.43       -5.70     17.01 o 
   3   8  15        3.76        2.31     18.08 o 
   4   8  15       47.21       34.48     19.78 o 
  -7   9  15       15.53       16.74     16.18 o 
  -6   9  15        0.03        6.53     11.69 o 
  -5   9  15        3.28       -4.85     11.37 o 
  -4   9  15        7.22        5.09     17.11 o 
  -3   9  15      246.36      236.98     19.40 o 
  -2   9  15       92.71      107.43     17.13 o 
  -1   9  15        6.33       11.95     17.40 o 
   0   9  15        0.08       -2.03     17.73 o 
   1   9  15       23.71       24.32     17.50 o 
   2   9  15       14.41       17.42     18.39 o 
   3   9  15       45.19       45.82     19.79 o 
  -7  10  15        0.75        5.92     16.69 o 
  -6  10  15       17.27       19.78     12.07 o 
  -5  10  15        0.24        2.27     11.69 o 
  -4  10  15        3.04       12.93     17.02 o 
  -3  10  15      123.15      152.44     19.17 o 
  -2  10  15       18.92       11.31     16.37 o 
  -1  10  15       12.95       10.33     17.70 o 
   0  10  15        9.83       20.02     17.49 o 
   1  10  15        2.66      -17.70     18.71 o 
   2  10  15        3.70        0.16     17.88 o 
  -5  11  15        0.27       -1.28     12.18 o 
  -4  11  15        0.05       13.96     17.41 o 
  -3  11  15       20.27       19.51     17.93 o 
  -2  11  15       71.22       65.00     17.63 o 
  -1  11  15        0.81       -4.47     16.86 o 
   0  11  15        1.62        7.66     18.36 o 
   1  11  15        4.83       13.91     19.03 o 
   2  11  15        6.03       27.85     18.79 o 
  -4  12  15        0.12      -14.23     18.19 o 
  -3  12  15        1.03       -6.58     17.22 o 
  -2  12  15       14.21       10.80     18.53 o 
  -1  12  15        0.34        5.19     18.86 o 
   0  12  15        4.83        3.66     18.15 o 
  -8   0  16        4.69       12.26     18.81 o 
  -7   0  16       42.96       32.64     17.42 o 
  -6   0  16      211.67      245.61     18.74 o 
  -5   0  16       26.07       19.73     16.05 o 
  -4   0  16      130.74      106.04     15.57 o 
  -3   0  16       21.72       13.82     13.91 o 
  -2   0  16       40.81       37.77     13.94 o 
  -1   0  16       32.86       40.62     13.51 o 
   0   0  16      934.99      887.62     19.69 o 
   1   0  16      121.30      157.90     14.37 o 
   2   0  16       35.59       52.57     14.11 o 
   3   0  16        6.71       -0.68     13.45 o 
   4   0  16        5.37        8.70     13.09 o 
   5   0  16       14.81       17.67     14.03 o 
  -8   1  16        0.93        8.05     12.86 o 
  -7   1  16       70.56       65.52     10.35 o 
  -6   1  16       15.94       14.68     11.43 o 
  -5   1  16        0.04        0.67     10.97 o 
  -4   1  16       46.35       38.41     10.57 o 
  -3   1  16        0.28       -4.12      9.80 o 
  -2   1  16        4.94        7.81      9.54 o 
  -1   1  16       16.59       23.14      9.39 o 
   0   1  16      497.06      464.03     11.95 o 
   1   1  16       53.58       59.18      9.51 o 
   2   1  16       44.22       44.37      9.54 o 
   3   1  16        6.24        8.06      9.29 o 
   4   1  16       22.59       21.22      9.48 o 
   5   1  16        9.01        5.04     14.71 o 
   6   1  16        0.04      -13.12     15.74 o 
  -8   2  16        0.23        8.40     12.72 o 
  -7   2  16        0.04        2.56      9.84 o 
  -6   2  16       34.39       34.86     16.38 o 
  -5   2  16       50.87       74.03     11.44 o 
  -4   2  16        0.81       -3.75     10.36 o 
  -3   2  16      188.97      190.45     11.05 o 
  -2   2  16       12.74        8.57      9.45 o 
  -1   2  16       52.09       48.01      9.45 o 
   0   2  16       18.16        5.09      9.35 o 
   1   2  16        1.51        3.00      8.66 o 
   2   2  16        9.39        9.61      8.80 o 
   3   2  16        0.04        4.58      9.22 o 
   4   2  16        1.95        9.74     15.15 o 
   5   2  16        6.89        5.54     15.71 o 
   6   2  16        0.28       10.79     16.79 o 
  -9   3  16       11.95       14.28     18.22 o 
  -8   3  16        2.02       -0.92     17.29 o 
  -7   3  16        2.63        3.04     11.50 o 
  -6   3  16        9.61       21.40     11.10 o 
  -5   3  16        9.81       -2.05     10.88 o 
  -4   3  16        2.08        4.42     10.34 o 
  -3   3  16       12.47        9.80     10.09 o 
  -2   3  16       82.09       75.23      9.96 o 
  -1   3  16      242.24      215.35     10.43 o 
   0   3  16       52.29       54.74      9.29 o 
   1   3  16        1.37       -2.58      8.25 o 
   2   3  16       29.62       32.87      8.72 o 
   3   3  16        0.14        4.20     15.15 o 
   4   3  16       19.53       18.28     15.72 o 
   5   3  16       10.53       21.41     17.18 o 
   6   3  16        3.05        4.59     17.45 o 
  -8   4  16        1.22       -1.76     16.46 o 
  -7   4  16       23.08       20.51     11.81 o 
  -6   4  16        0.73        5.67     10.83 o 
  -5   4  16        0.01       -0.08     17.00 o 
  -4   4  16        5.06        1.04     10.23 o 
  -3   4  16       67.73       64.03     10.02 o 
  -2   4  16        8.34        4.03      9.09 o 
  -1   4  16       92.19       67.91      9.35 o 
   0   4  16        0.28       -1.32      8.06 o 
   1   4  16        1.29        1.91      8.04 o 
   2   4  16       23.90       14.70     16.09 o 
   3   4  16       35.34       39.95     16.42 o 
   4   4  16        0.88        1.90     16.56 o 
   5   4  16        0.15        3.16     17.39 o 
   6   4  16        2.55        2.68     17.55 o 
  -7   5  16       11.67       14.69     17.43 o 
  -6   5  16        9.33       10.42     10.68 o 
  -5   5  16        7.33       -2.20     16.28 o 
  -4   5  16        1.83       -4.81     15.55 o 
  -3   5  16        1.43       -4.10      9.61 o 
  -2   5  16       16.30       15.88      8.99 o 
  -1   5  16       19.56       23.48      8.43 o 
   0   5  16       27.19       35.04      7.96 o 
   1   5  16        1.06        1.35     16.18 o 
   2   5  16        0.21       -5.37     16.19 o 
   3   5  16        0.56      -13.78     16.88 o 
   4   5  16        0.06        5.52     16.85 o 
   5   5  16        5.57        6.53     17.68 o 
  -7   6  16        1.26        4.41     18.41 o 
  -6   6  16        0.42       11.14     17.63 o 
  -5   6  16       30.54       53.53     17.58 o 
  -4   6  16        3.00       10.60     16.01 o 
  -3   6  16        0.56        3.45     16.12 o 
  -2   6  16       46.47       36.94      8.88 o 
  -1   6  16       21.93       15.42      7.99 o 
   0   6  16       14.62       18.80     17.07 o 
   1   6  16        6.70        5.02     16.43 o 
   2   6  16       14.54       22.12     16.69 o 
   3   6  16        0.55        3.55     17.94 o 
   4   6  16        8.68        8.10     17.70 o 
  -6   7  16       14.74       15.76     11.01 o 
  -5   7  16       20.36       15.96     17.35 o 
  -4   7  16       30.78       28.44     16.46 o 
  -3   7  16        0.38       -4.57     16.31 o 
  -2   7  16       53.48       55.14     17.51 o 
  -1   7  16        9.70       13.17     16.28 o 
   0   7  16        0.18        4.75     16.40 o 
   1   7  16       65.80       85.15     18.62 o 
   2   7  16       16.70       -2.46     17.27 o 
   3   7  16        0.96        4.46     18.65 o 
   4   7  16        1.02        3.99     18.75 o 
  -6   8  16       10.28        7.64     11.25 o 
  -5   8  16        6.98       19.20     17.10 o 
  -4   8  16        5.06        9.22     16.50 o 
  -3   8  16       25.19       28.15     17.54 o 
  -2   8  16       24.29       17.16     16.47 o 
  -1   8  16        2.67        3.25     17.01 o 
   0   8  16        3.80        5.44     16.56 o 
   1   8  16        4.84        0.82     18.21 o 
   2   8  16        5.17        6.06     17.64 o 
   3   8  16        0.02        1.17     17.86 o 
  -6   9  16        0.03       -7.22     15.28 o 
  -5   9  16       16.19       22.08     18.32 o 
  -4   9  16        9.14       14.55     17.77 o 
  -3   9  16        0.29        8.84     17.08 o 
  -2   9  16        7.40        5.20     17.21 o 
  -1   9  16        0.18        5.79     17.99 o 
   0   9  16        9.12        7.79     17.33 o 
   1   9  16        1.17       -1.11     17.77 o 
   2   9  16        3.86       -2.15     18.95 o 
  -6  10  16        6.61       12.62     16.57 o 
  -5  10  16        0.02        4.86     17.38 o 
  -4  10  16        0.49        2.15     18.26 o 
  -3  10  16       32.28       41.60     17.56 o 
  -2  10  16       12.03       13.81     17.62 o 
  -1  10  16        3.06        5.64     17.91 o 
   0  10  16        0.12       -3.14     18.23 o 
   1  10  16        6.87        0.96     19.03 o 
   2  10  16        3.83        2.32     18.27 o 
  -4  11  16        0.56        3.30     18.72 o 
  -3  11  16        8.38        8.82     17.43 o 
  -2  11  16        9.15        3.60     17.25 o 
  -1  11  16        5.58       21.85     17.96 o 
   0  11  16       24.79       33.32     19.49 o 
  -8   1  17        7.64        3.15     13.07 o 
  -7   1  17        0.45        3.04     10.21 o 
  -6   1  17       10.27        6.35     11.95 o 
  -5   1  17       59.74       60.74     11.71 o 
  -4   1  17        1.97        1.85     10.60 o 
  -3   1  17        0.99        8.88     10.19 o 
  -2   1  17       23.80       31.76     10.10 o 
  -1   1  17        4.69        2.99      9.74 o 
   0   1  17        0.03        2.66      9.40 o 
   1   1  17        0.00        2.58      9.32 o 
   2   1  17      152.25      147.70     10.67 o 
   3   1  17        1.37       -3.94      9.58 o 
   4   1  17        9.14        8.39      9.88 o 
   5   1  17        0.24        3.37     15.63 o 
  -8   2  17        0.00        3.35     18.44 o 
  -7   2  17        1.21        2.31     12.22 o 
  -6   2  17       13.50       18.91     17.60 o 
  -5   2  17      113.12      114.38     11.84 o 
  -4   2  17       36.93       35.38     10.78 o 
  -3   2  17       11.96       12.20     10.20 o 
  -2   2  17        0.87       -1.93      9.85 o 
  -1   2  17        6.73        9.27      9.69 o 
   0   2  17        0.89        5.44      9.66 o 
   1   2  17       32.71       26.06      9.33 o 
   2   2  17       27.81       23.33      9.33 o 
   3   2  17        2.69       -0.28      9.38 o 
   4   2  17        4.72       -1.23     15.61 o 
   5   2  17       21.13       25.69     16.68 o 
   6   2  17        0.84       13.74     17.09 o 
  -8   3  17        0.00       -1.31     16.89 o 
  -7   3  17       13.59       18.20     12.26 o 
  -6   3  17        9.42       17.31     18.01 o 
  -5   3  17       47.46       26.54     10.97 o 
  -4   3  17        4.63        6.26     10.57 o 
  -3   3  17        2.17        6.77     10.03 o 
  -2   3  17        5.87        2.82      9.54 o 
  -1   3  17       90.11       70.17      9.73 o 
   0   3  17       22.36       15.63      9.05 o 
   1   3  17       40.73       39.56      9.13 o 
   2   3  17       42.44       49.62      9.15 o 
   3   3  17        7.15       17.71     16.24 o 
   4   3  17        3.49       16.45     16.80 o 
   5   3  17        0.31       16.09     17.99 o 
  -7   4  17       10.98       16.32     11.96 o 
  -6   4  17        3.08        0.32     11.30 o 
  -5   4  17        3.51        2.45     17.17 o 
  -4   4  17        0.44       -1.29     10.24 o 
  -3   4  17        9.00        4.07     10.11 o 
  -2   4  17       38.33       25.50      9.79 o 
  -1   4  17        5.73        7.50      9.09 o 
   0   4  17       28.52       15.46      8.38 o 
   1   4  17        4.17        1.50     16.28 o 
   2   4  17       14.38       13.22     16.59 o 
   3   4  17       29.05       32.71     17.20 o 
   4   4  17        0.68       -1.30     16.88 o 
   5   4  17        1.85       -0.26     17.73 o 
  -6   5  17        5.37       15.83     17.69 o 
  -5   5  17        0.25        8.82     16.44 o 
  -4   5  17        0.21        7.15     16.78 o 
  -3   5  17        0.02       -4.15      9.79 o 
  -2   5  17       60.14       63.68      9.70 o 
  -1   5  17        0.46        7.10      8.68 o 
   0   5  17        1.70        0.97     16.12 o 
   1   5  17       32.08       35.49     17.24 o 
   2   5  17        0.99       -1.40     16.92 o 
   3   5  17        6.62        8.82     16.89 o 
   4   5  17       22.63        8.86     18.54 o 
  -6   6  17       11.58       32.71     17.83 o 
  -5   6  17       10.54       26.58     17.81 o 
  -4   6  17        3.94        8.68     16.55 o 
  -3   6  17       19.43       18.50     17.35 o 
  -2   6  17       10.72        3.73      8.91 o 
  -1   6  17        6.20       15.02     16.47 o 
   0   6  17        2.66        7.85     16.72 o 
   1   6  17       27.72       30.79     17.73 o 
   2   6  17        5.07       17.19     17.58 o 
   3   6  17        7.08       12.86     17.51 o 
   4   6  17        7.66        4.80     19.40 o 
  -6   7  17       34.33       40.73     17.77 o 
  -5   7  17        0.20       -0.79     17.96 o 
  -4   7  17        0.35       -2.39     16.67 o 
  -3   7  17       27.73        4.51     17.30 o 
  -2   7  17        9.87       10.07     16.87 o 
  -1   7  17       16.55       22.11     17.25 o 
   0   7  17        2.31       -3.77     17.69 o 
   1   7  17        0.23        1.47     18.47 o 
   2   7  17        2.12        3.27     17.54 o 
   3   7  17        0.83       10.40     18.14 o 
  -5   8  17        1.83       18.57     17.20 o 
  -4   8  17        0.01       -5.51     18.31 o 
  -3   8  17        7.43       23.07     17.29 o 
  -2   8  17       42.75       57.70     17.37 o 
  -1   8  17        0.40        2.91     16.75 o 
   0   8  17        0.65       -0.37     18.35 o 
   1   8  17        6.43       12.11     19.22 o 
   2   8  17        0.16        1.20     18.07 o 
  -5   9  17       11.09       14.43     19.26 o 
  -4   9  17       18.11       42.24     17.81 o 
  -3   9  17       21.09       12.51     18.46 o 
  -2   9  17        1.45        7.71     17.98 o 
  -1   9  17       13.14       19.77     17.52 o 
   0   9  17       10.88       18.62     19.55 o 
   1   9  17        4.38       -1.48     19.75 o 
   2   9  17        1.17       -9.71     19.52 o 
  -3  10  17       37.35       63.36     19.81 o 
  -2  10  17        0.02        3.23     18.64 o 
  -1  10  17        0.05       10.08     17.94 o 
   0  10  17        1.39        1.23     19.26 o 
  -7   0  18       23.10       27.95     18.93 o 
  -6   0  18       73.16       84.14     18.59 o 
  -5   0  18        0.54        3.06     16.02 o 
  -4   0  18       12.85       -2.39     15.28 o 
  -3   0  18        7.89        7.36     14.54 o 
  -2   0  18       14.74        9.16     14.19 o 
  -1   0  18        1.86        4.57     14.16 o 
   0   0  18       35.64       13.78     14.00 o 
   1   0  18      136.52      119.90     14.75 o 
   2   0  18        6.67        6.65     13.91 o 
   3   0  18       37.67       39.50     14.20 o 
   4   0  18        9.39        3.70     14.14 o 
  -8   1  18        6.46        3.38     19.07 o 
  -7   1  18        0.25        6.09     12.35 o 
  -6   1  18      146.80      152.85     22.20 o 
  -5   1  18        3.20        4.13     16.29 o 
  -4   1  18       24.96       16.28     11.00 o 
  -3   1  18       31.73       22.02     10.58 o 
  -2   1  18       23.73       25.21     10.29 o 
  -1   1  18        2.73        4.64     10.00 o 
   0   1  18        0.54        3.02      9.60 o 
   1   1  18       44.11       42.90      9.88 o 
   2   1  18       26.40       30.99      9.89 o 
   3   1  18        0.62       -2.00      9.73 o 
   4   1  18        0.94      -14.49     15.33 o 
   5   1  18        1.86        6.06     16.03 o 
  -8   2  18        2.88        5.07     18.97 o 
  -7   2  18        0.01       11.59     12.49 o 
  -6   2  18        5.05        6.97     16.92 o 
  -5   2  18        8.09        9.00     11.15 o 
  -4   2  18        2.25        4.84     10.61 o 
  -3   2  18        8.71        3.60     10.52 o 
  -2   2  18       10.63        5.63     10.00 o 
  -1   2  18       18.45        7.13      9.78 o 
   0   2  18        1.64        2.38      9.36 o 
   1   2  18      159.19      163.76     10.78 o 
   2   2  18        5.82        7.90      9.61 o 
   3   2  18        5.14       -4.06     15.93 o 
   4   2  18        0.00        7.17     16.05 o 
   5   2  18       11.22       -1.33     16.77 o 
  -8   3  18        5.00        5.58     18.10 o 
  -7   3  18        5.39        4.37     16.61 o 
  -6   3  18        2.66       -7.50     16.96 o 
  -5   3  18        1.35       -1.38     10.91 o 
  -4   3  18        6.44        8.80     10.66 o 
  -3   3  18        1.43        2.70     10.32 o 
  -2   3  18       18.10        9.99      9.78 o 
  -1   3  18        7.69        1.79      9.46 o 
   0   3  18        2.25        3.18      9.41 o 
   1   3  18       15.80       12.81      8.80 o 
   2   3  18        0.21        1.35     16.34 o 
   3   3  18       10.28       -3.49     16.40 o 
   4   3  18       19.85       24.93     17.26 o 
   5   3  18        0.00        5.27     17.91 o 
  -6   4  18       20.33       27.52     13.98 o 
  -5   4  18        0.38       18.12     17.76 o 
  -4   4  18        0.12        4.53     10.66 o 
  -3   4  18       21.21       27.12     10.40 o 
  -2   4  18        5.58        8.95      9.95 o 
  -1   4  18        0.14       -7.68      9.12 o 
   0   4  18       10.90        9.13      8.94 o 
   1   4  18        0.02        5.90     16.50 o 
   2   4  18        4.04        4.21     16.75 o 
   3   4  18       20.60       11.18     17.13 o 
   4   4  18       10.59       19.19     18.33 o 
  -6   5  18       13.83       19.75     17.87 o 
  -5   5  18        1.84        5.44     17.22 o 
  -4   5  18        2.13       -3.83     17.21 o 
  -3   5  18        5.79        1.52      9.97 o 
  -2   5  18        0.08       -0.96      9.11 o 
  -1   5  18       23.70       22.28     16.38 o 
   0   5  18        6.78        3.25     17.34 o 
   1   5  18       10.43        0.35     16.78 o 
   2   5  18        0.17        9.04     17.77 o 
   3   5  18       18.28       23.01     18.79 o 
   4   5  18        8.34       -1.02     17.84 o 
  -5   6  18        0.42       -4.30     17.92 o 
  -4   6  18        0.08        4.91     18.23 o 
  -3   6  18        0.22       -3.56     17.14 o 
  -2   6  18       16.63       17.36     16.84 o 
  -1   6  18        2.91        7.56     16.92 o 
   0   6  18        9.62       20.13     17.65 o 
   1   6  18        0.17       -8.64     18.12 o 
   2   6  18        2.06       -2.13     17.56 o 
   3   6  18        0.95        6.22     18.31 o 
  -5   7  18        4.06       10.70     18.26 o 
  -4   7  18        1.73       -2.66     18.61 o 
  -3   7  18        1.18      -13.91     18.27 o 
  -2   7  18       26.66       16.18     17.77 o 
  -1   7  18       13.23       25.37     18.18 o 
   0   7  18        0.00       -6.33     17.62 o 
   1   7  18        0.07       -2.09     18.49 o 
   2   7  18        1.49        4.19     18.43 o 
  -4   8  18        0.91        3.09     17.77 o 
  -3   8  18        9.19       18.23     18.36 o 
  -2   8  18       10.48       16.44     17.42 o 
  -1   8  18        3.62       10.96     17.97 o 
   0   8  18        2.39        7.79     17.81 o 
   1   8  18       11.37       16.04     18.76 o 
  -3   9  18        1.04        3.75     19.74 o 
  -2   9  18       18.87       48.31     19.65 o 
  -1   9  18       16.25        5.21     17.86 o 
   0   9  18        1.84       -3.42     18.27 o 
  -7   1  19        1.12        2.62     18.31 o 
  -6   1  19        8.88       22.80     12.02 o 
  -5   1  19        0.07        0.82     11.85 o 
  -4   1  19        6.72        9.25     11.31 o 
  -3   1  19       15.15       16.27     10.88 o 
  -2   1  19        0.69       -3.06     10.39 o 
  -1   1  19        2.91        6.54     10.18 o 
   0   1  19       10.70        8.80     10.14 o 
   1   1  19       95.22       84.05     10.49 o 
   2   1  19        7.60        6.37     10.02 o 
   3   1  19       14.14       21.08     15.71 o 
   4   1  19        5.96        9.48     16.34 o 
  -7   2  19        0.45        3.10     17.55 o 
  -6   2  19        5.32       10.09     12.22 o 
  -5   2  19        6.62       12.90     11.69 o 
  -4   2  19        0.58       -2.70     10.84 o 
  -3   2  19        9.44       13.10     10.67 o 
  -2   2  19       44.11       52.30     10.60 o 
  -1   2  19        5.11        4.65      9.91 o 
   0   2  19        7.37        1.11      9.72 o 
   1   2  19       97.89       84.75     10.34 o 
   2   2  19       42.27       30.95     16.49 o 
   3   2  19        1.96        2.84     16.64 o 
   4   2  19        0.85        6.96     16.84 o 
   5   2  19        0.16        4.82     16.86 o 
  -7   3  19        0.27       -0.70     16.83 o 
  -6   3  19       26.27       38.79     17.95 o 
  -5   3  19        6.53       19.04     11.54 o 
  -4   3  19        7.52        5.30     10.92 o 
  -3   3  19        0.01       -1.46     10.42 o 
  -2   3  19       14.04       14.13     10.32 o 
  -1   3  19        0.15        0.55      9.82 o 
   0   3  19        4.67        5.43      9.69 o 
   1   3  19       12.11       14.38     16.36 o 
   2   3  19       44.79       52.85     17.70 o 
   3   3  19        2.15       -2.98     17.63 o 
   4   3  19        6.44        7.72     17.57 o 
  -5   4  19        5.83       18.55     19.03 o 
  -4   4  19       10.64        8.69     10.98 o 
  -3   4  19       32.22       35.95     10.65 o 
  -2   4  19        5.55        9.40      9.90 o 
  -1   4  19        7.25        1.91      9.63 o 
   0   4  19        0.00       -2.19     16.08 o 
   1   4  19       15.78        9.63     16.77 o 
   2   4  19       19.35       17.22     18.05 o 
   3   4  19       12.11        6.83     18.74 o 
   4   4  19        0.46       -1.64     17.86 o 
  -5   5  19       19.06       25.03     17.83 o 
  -4   5  19        0.06       -2.82     16.97 o 
  -3   5  19        0.28       -1.11     10.01 o 
  -2   5  19        4.01        6.50      9.43 o 
  -1   5  19       11.37       15.41     17.66 o 
   0   5  19        1.32       -2.94     16.95 o 
   1   5  19        0.01        5.17     17.12 o 
   2   5  19        1.10       10.99     18.18 o 
   3   5  19        2.56       -0.85     18.22 o 
  -5   6  19        0.06        6.24     17.91 o 
  -4   6  19        3.63        7.39     17.49 o 
  -3   6  19        5.05        7.75     17.30 o 
  -2   6  19       15.91       23.94     17.40 o 
  -1   6  19        6.42        8.79     18.16 o 
   0   6  19        0.03       -0.89     18.36 o 
   1   6  19        1.89       -4.47     19.18 o 
   2   6  19        0.30        2.59     18.84 o 
  -4   7  19        3.06       -5.25     17.89 o 
  -3   7  19        0.50        0.83     17.60 o 
  -2   7  19        7.08       21.03     19.15 o 
  -1   7  19        1.84       12.74     17.77 o 
   0   7  19        8.02        2.98     18.16 o 
   1   7  19        1.92       18.84     18.53 o 
  -3   8  19       10.67       32.25     20.27 o 
  -2   8  19       13.10       19.34     18.09 o 
  -1   8  19        1.38       11.24     19.61 o 
   0   8  19       19.14       18.80     20.39 o 
  -6   0  20      100.04      113.16     18.70 o 
  -5   0  20       15.36       12.65     16.81 o 
  -4   0  20       19.58       32.10     16.48 o 
  -3   0  20       33.09       31.33     16.02 o 
  -2   0  20       41.77       39.53     15.47 o 
  -1   0  20        0.24       -2.37     14.92 o 
   0   0  20       62.63       42.53     15.04 o 
   1   0  20       31.69       24.80     14.73 o 
   2   0  20       13.27        9.89     14.46 o 
   3   0  20        4.00        1.42     15.00 o 
  -7   1  20        7.11        8.67     19.17 o 
  -6   1  20        7.84       14.80     18.10 o 
  -5   1  20        0.15        4.26     12.46 o 
  -4   1  20        9.90        7.99     11.29 o 
  -3   1  20        0.09       -4.43     10.92 o 
  -2   1  20        1.03       -0.10     10.48 o 
  -1   1  20        1.82       -4.06     10.48 o 
   0   1  20       36.93       19.14     13.89 o 
   1   1  20       41.60       52.20     10.61 o 
   2   1  20        0.48        3.73     10.33 o 
   3   1  20        0.81        4.74     16.04 o 
   4   1  20        9.50       14.55     16.59 o 
  -7   2  20        0.00       10.46     18.57 o 
  -6   2  20       41.78       49.76     18.65 o 
  -5   2  20       23.46       27.23     12.48 o 
  -4   2  20        2.43        6.94     11.49 o 
  -3   2  20       23.26       22.71     11.07 o 
  -2   2  20        3.93        8.02     10.53 o 
  -1   2  20        1.49       -4.46     10.07 o 
   0   2  20        0.61        2.27     10.20 o 
   1   2  20        2.64        8.00      9.83 o 
   2   2  20       15.49       12.52     16.34 o 
   3   2  20        1.67        8.31     16.90 o 
   4   2  20        0.17        4.32     17.48 o 
  -5   3  20        0.48        6.46     12.22 o 
  -4   3  20       16.16       19.03     11.45 o 
  -3   3  20        0.62        3.20     10.80 o 
  -2   3  20       31.02       36.43     10.55 o 
  -1   3  20        2.53        0.79     10.16 o 
   0   3  20        0.98        2.74     15.97 o 
   1   3  20        2.58       -7.28     16.61 o 
   2   3  20       10.94       21.19     17.43 o 
   3   3  20        0.57        4.95     17.67 o 
  -5   4  20        0.01       15.72     18.68 o 
  -4   4  20        2.13       11.17     11.21 o 
  -3   4  20       48.12       38.82     11.09 o 
  -2   4  20        0.14       -4.28     10.30 o 
  -1   4  20        2.21        5.40     16.74 o 
   0   4  20        0.03       -0.12     16.54 o 
   1   4  20        0.13       12.05     17.07 o 
   2   4  20        7.65        1.49     18.60 o 
   3   4  20        5.38        3.95     18.49 o 
  -4   5  20        0.39        2.54     19.02 o 
  -3   5  20        3.88        3.75     10.36 o 
  -2   5  20        2.71        3.74     18.30 o 
  -1   5  20        8.50       15.48     17.32 o 
   0   5  20        2.18        4.56     17.67 o 
   1   5  20       14.27       17.37     18.02 o 
   2   5  20        0.30       -1.11     18.24 o 
  -3   6  20        0.02        2.44     18.07 o 
  -2   6  20       14.49       12.62     18.57 o 
  -1   6  20        0.65        2.84     17.64 o 
   0   6  20        5.55       -0.99     17.89 o 
   1   6  20        0.21       -7.86     19.56 o 
  -1   7  20        1.00        1.68     19.27 o 
  -5   1  21       10.20       13.68     13.02 o 
  -4   1  21        0.00       -0.27     11.88 o 
  -3   1  21        0.27        0.53     11.33 o 
  -2   1  21        2.24        1.79     10.84 o 
  -1   1  21        2.40       -0.70     16.39 o 
   0   1  21        0.10        2.49     10.77 o 
   1   1  21        9.31        9.38     10.68 o 
   2   1  21       14.15       14.45     16.24 o 
   3   1  21        1.24       -3.19     16.35 o 
  -5   2  21        4.25        3.46     17.42 o 
  -4   2  21        5.31        5.37     11.85 o 
  -3   2  21        1.01       -0.09     11.42 o 
  -2   2  21        1.16        2.84     11.02 o 
  -1   2  21        0.17        6.61     10.70 o 
   0   2  21        0.40       -2.29     10.40 o 
   1   2  21        3.14        9.44     16.32 o 
   2   2  21        5.27       17.38     17.78 o 
   3   2  21        1.94       15.88     18.15 o 
  -5   3  21        8.63        2.86     16.68 o 
  -4   3  21        0.28        3.46     11.68 o 
  -3   3  21        0.41        2.89     11.47 o 
  -2   3  21        5.60       -0.19     10.83 o 
  -1   3  21        2.18        7.05     10.43 o 
   0   3  21        0.62       10.85     17.02 o 
   1   3  21       20.12       13.87     17.21 o 
   2   3  21        2.54       -1.82     17.61 o 
  -4   4  21        1.54        7.02     15.32 o 
  -3   4  21        8.95        9.19     11.26 o 
  -2   4  21        0.52       12.43     18.80 o 
  -1   4  21        4.77        3.01     18.18 o 
   0   4  21        0.43       -6.47     18.53 o 
   1   4  21        1.62        0.63     18.23 o 
   2   4  21        0.87        8.47     18.51 o 
  -2   5  21        1.63        0.17     19.88 o 
  -1   5  21        0.42        6.43     18.42 o 
   0   5  21        9.25       22.69     19.39 o 
  -4   0  22        0.41        0.96     17.23 o 
  -3   0  22        0.51      -11.53     16.53 o 
  -2   0  22        2.61        2.18     15.99 o 
  -1   0  22       24.47       40.41     16.42 o 
   0   0  22       16.86       34.40     16.20 o 
   1   0  22       13.35        4.74     15.80 o 
  -4   1  22        0.01       -3.22     12.15 o 
  -3   1  22       14.56        8.99     12.07 o 
  -2   1  22        0.66        3.27     11.60 o 
  -1   1  22        2.34        7.22     11.28 o 
   0   1  22        7.08        9.06     11.12 o 
   1   1  22        0.00        9.75     16.47 o 
   2   1  22        0.56        6.13     16.96 o 
  -5   2  22        9.24       22.53     18.29 o 
  -4   2  22        0.13        0.72     16.35 o 
  -3   2  22        0.61        1.20     12.08 o 
  -2   2  22        0.09        5.29     11.37 o 
  -1   2  22        2.40        0.24     11.12 o 
   0   2  22        4.04        2.31     16.94 o 
   1   2  22        8.18        8.33     17.44 o 
   2   2  22        0.00       -4.40     17.91 o 
  -5   3  22        3.29        7.67     16.87 o 
  -4   3  22        0.29       10.01     16.11 o 
  -3   3  22        1.58        2.64     15.47 o 
  -2   3  22        0.03        0.92     11.39 o 
  -1   3  22        5.30        0.18     18.20 o 
   0   3  22        0.44        1.09     18.60 o 
   1   3  22        1.83      -11.73     17.61 o 
  -4   4  22        1.37       -4.32     15.41 o 
  -3   1  23        4.31        8.43     17.42 o 
  -2   1  23        1.02        7.32     12.14 o 
  -1   1  23        2.53        2.72     11.98 o 
   0   1  23        0.03        0.58     17.06 o 
   1   1  23        0.93       17.85     17.42 o 
  -4   2  23        1.30       11.13     17.06 o 
  -3   2  23        0.47       -2.72     16.63 o 
  -2   2  23       24.36       31.02     16.07 o 
  -1   2  23        6.61        2.02     18.56 o 
   0   2  23        1.14       -0.42     17.42 o 
  -4   3  23        1.14        9.24     16.94 o 
  -1   0  24        1.44        3.40     17.53 o 
  -2   1  24        1.06        4.89     16.76 o 
                                                 
